# Supplementary material for: (E)-3-Ferrocenyl-1-(2-hy­droxy­phen­yl)-prop-2-en-1-one
Source: Acta Crystallogr Sect E Struct Rep Online. 2010 Jun 23;66(Pt 7):m838. doi: 10.1107/S1600536810023378 (PMC3007011; doi:10.1107/S1600536810023378)
Supplement: Supplementary file 1 [file e-66-0m838-sup1.cif]

##############################################################################
###                                                                        ###
###        Electronic paper (Acta Crystallographica Section E)             ###
###                                                                        ###
##############################################################################
#                                                                            #
# This CIF contains the data in a paper accepted for publication in Acta     #
# Crystallographica Section E. It conforms to the requirements of Notes      #
# for Authors for Section E, and has been peer reviewed under the auspices   #
# of the IUCr Commission on Journals.                                        #
#                                                                            #
# Full details of the Crystallographic Information File format               #
# are given in the paper "The Crystallographic Information File (CIF):       #
# a New Standard Archive File for Crystallography" by S. R. Hall, F. H.      #
# Allen and I. D. Brown [Acta Cryst. (1991), A47, 655-685].                  #
#                                                                            #
# The current version of the core CIF dictionary is obtainable from          #
# ftp://ftp.iucr.org/pub/cif_core.dic. The current version number is 2.4.    #
#                                                                            #
# Software is freely available for graphical display of the structure(s) in  #
# this CIF.  For information consult the CIF home page http://www.iucr.org/  #
# cif/home.html                                                              #
#                                                                            #
# This file may be used for bona fide research purposes within the           #
# scientific community so long as proper attribution is given to the journal # 
# article from which it was obtained.                                        #
#                                                                            #
##############################################################################
                                             
data_I
_audit_creation_method     SHELXL97
_journal_date_recd_electronic     2010-05-19
_journal_date_accepted     2010-06-16
_journal_name_full     'Acta Crystallographica, Section E'
_journal_year     2010
_journal_volume     66
_journal_issue      7
_journal_page_first     m838
_journal_page_last     m838
_journal_paper_category     QM
_journal_coeditor_code     RK2207
_publ_contact_author_name     'Mauricio Fuentealba'
_publ_contact_author_address
;
Universidad Andres Bello
Departamento de Qu\'imica
Facultad de Ecolog\'ia y Recursos Naturales
Santiago, Chile
;
_publ_contact_author_email     mfuentealba@unab.cl
_publ_contact_author_fax     '(56-2)6618269'
_publ_contact_author_phone     '(56-2)7703434'
_publ_section_title
;
(<i>E</i>)-3-Ferrocenyl-1-(2-hydroxyphenyl)-prop-2-en-1-one
;
_publ_section_title_footnote     .
loop_
    _publ_author_name
    _publ_author_footnote
    _publ_author_address
    'Valdebenito, C.' .
;
 Universidad Andres Bello, Departamento de Ciencias Qu\'imicas
 Santiago, Chile
;
    'Garland, M. T.' .
;
 Laboratorio de Cristalograf\'ia, Departamento de F\'isica,
 Facultad de Ciencias F\'isicas y Matem\'aticas, Universidad de Chile,
 Santiago, Chile
;
    'Fuentealba, M.' .
;
 Universidad Andres Bello, Departamento de Ciencias Qu\'imicas
 Santiago, Chile
;
    'Escobar, C. A.' .
;
 Universidad Andres Bello, Departamento de Ciencias, Qu\'imicas
 Santiago, Chile
;
_publ_section_synopsis     .
_chemical_name_systematic
;
 (<i>E</i>)-3-Ferrocenyl-1-(2-hydroxyphenyl)-prop-2-en-1-one
;
_chemical_name_common     ?
_chemical_formula_moiety     'C19 H16 Fe O2'
_chemical_formula_sum     'C19 H16 Fe O2'
_chemical_formula_iupac     '[Fe (C5 H5) (C14 H11 O2)]'
_chemical_formula_weight     332.17
_chemical_melting_point     ?
_symmetry_cell_setting     monoclinic
_symmetry_space_group_name_H-M     'P 21/c'
_symmetry_space_group_name_Hall     '-P 2ybc'
loop_
    _symmetry_equiv_pos_as_xyz
    'x, y, z'
    '-x, y+1/2, -z+1/2'
    '-x, -y, -z'
    'x, -y-1/2, z-1/2'
_cell_length_a     10.8264(12)
_cell_length_b     12.0358(13)
_cell_length_c     11.8150(13)
_cell_angle_alpha     90.00
_cell_angle_beta     103.839(2)
_cell_angle_gamma     90.00
_cell_volume     1494.9(3)
_cell_formula_units_Z     4
_cell_measurement_reflns_used     4215
_cell_measurement_theta_min     2.452
_cell_measurement_theta_max     25.701
_cell_measurement_temperature     298(2)
_exptl_crystal_description     'prism'
_exptl_crystal_colour     'Violet'
_exptl_crystal_size_max     0.25
_exptl_crystal_size_mid     0.19
_exptl_crystal_size_min     0.15
_exptl_crystal_density_diffrn     1.476
_exptl_crystal_density_meas     ?
_exptl_crystal_density_method     'not measured'
_exptl_crystal_F_000     688
_exptl_absorpt_coefficient_mu     1.012
_exptl_absorpt_correction_type     multi-scan
_exptl_absorpt_process_details     '(<i>SABABS</i>; Bruker, 2000)'
_exptl_absorpt_correction_T_min     0.741
_exptl_absorpt_correction_T_max     0.859
_exptl_special_details
;
 The data collection nominally covered a full sphere of reciprocal space by a
 combination of 5 sets of \w-scans each set at different \f- and/or
 2\q-angles and each scan (10.00 s exposure) covering -0.300\% in \w. The
 crystal to detector distance was 6.275 cm.
;
_diffrn_ambient_temperature     298(2)
_diffrn_radiation_type     'MO K\a'
_diffrn_radiation_wavelength     0.71073
_diffrn_radiation_source     'fine-focus sealed tube'
_diffrn_radiation_monochromator     'Parallel, graphite'
_diffrn_measurement_device_type     'Bruker SMART CCD area-detector'
_diffrn_measurement_method     '\f- and \w-scans'
_diffrn_detector_area_resol_mean     ?
_diffrn_reflns_number     11654
_diffrn_reflns_av_R_equivalents     0.0158
_diffrn_reflns_av_sigmaI/netI     0.0164
_diffrn_reflns_theta_min     1.94
_diffrn_reflns_theta_max     27.82
_diffrn_reflns_theta_full     26.00
_diffrn_measured_fraction_theta_max     0.937
_diffrn_measured_fraction_theta_full     1.000
_diffrn_reflns_limit_h_min     -14
_diffrn_reflns_limit_h_max     13
_diffrn_reflns_limit_k_min     -15
_diffrn_reflns_limit_k_max     15
_diffrn_reflns_limit_l_min     -15
_diffrn_reflns_limit_l_max     15
_diffrn_standards_number     ?
_diffrn_standards_interval_count     ?
_diffrn_standards_interval_time     ?
_diffrn_standards_decay_%     ?
_refine_special_details
;
 Refinement of <i>F</i>^2^ against ALL reflections. The weighted
 <i>R</i>-factor <i>wR</i> and goodness of fit <i>S</i> are based on
 <i>F</i>^2^, conventional <i>R</i>-factors <i>R</i> are based on <i>F</i>,
 with <i>F</i> set to zero for negative <i>F</i>^2^. The threshold expression
 of <i>F</i>^2^ > \s(<i>F</i>^2^) is used only for calculating
 <i>R</i>-factors(gt) <i>etc</i>. and is not relevant to the choice of
 reflections for refinement. <i>R</i>-factors based on <i>F</i>^2^ are
 statistically about twice as large as those based on <i>F</i>, and
 <i>R</i>-factors based on ALL data will be even larger.
;
_reflns_number_total     3319
_reflns_number_gt     2734
_reflns_threshold_expression     >2\s(I)
_refine_ls_structure_factor_coef     Fsqd
_refine_ls_matrix_type     full
_refine_ls_R_factor_all     0.0525
_refine_ls_R_factor_gt     0.0431
_refine_ls_wR_factor_gt     0.1112
_refine_ls_wR_factor_ref     0.1201
_refine_ls_goodness_of_fit_ref     1.024
_refine_ls_restrained_S_all     1.047
_refine_ls_number_reflns     3319
_refine_ls_number_parameters     199
_refine_ls_number_restraints     16
_refine_ls_hydrogen_treatment     constr
_refine_ls_weighting_scheme     calc
_refine_ls_weighting_details
         'calc w=1/[\s^2^(Fo^2^)+(0.0672P)^2^+0.5241P] where P=(Fo^2^+2Fc^2^)/3'
_atom_sites_solution_hydrogens     geom
_atom_sites_solution_primary     direct
_atom_sites_solution_secondary     difmap
_refine_ls_shift/su_max     0.001
_refine_ls_shift/su_mean     0.000
_refine_diff_density_max     0.694
_refine_diff_density_min     -0.208
_refine_ls_extinction_method     'none'
_refine_ls_extinction_coef     ?
loop_
    _atom_type_symbol
    _atom_type_description
    _atom_type_scat_dispersion_real
    _atom_type_scat_dispersion_imag
    _atom_type_scat_source
    'C' 'C' 0.0033 0.0016
                         'International Tables Vol C Tables 4.2.6.8 and 6.1.1.4'
    'H' 'H' 0.0000 0.0000
                         'International Tables Vol C Tables 4.2.6.8 and 6.1.1.4'
    'O' 'O' 0.0106 0.0060
                         'International Tables Vol C Tables 4.2.6.8 and 6.1.1.4'
    'Fe' 'Fe' 0.3463 0.8444
                         'International Tables Vol C Tables 4.2.6.8 and 6.1.1.4'
_computing_data_collection     '<i>SMART</i> (Bruker, 2001)'
_computing_cell_refinement     '<i>SAINT</i> (Bruker, 2000)'
_computing_data_reduction     '<i>SAINT</i> (Bruker, 2000)'
_computing_structure_solution     '<i>SHELXS97</i> (Sheldrick, 2008)'
_computing_structure_refinement     '<i>SHELXL97</i> (Sheldrick, 2008)'
_computing_molecular_graphics     '<i>OLEX2</i> (Dolomanov et al., 2009)'
_computing_publication_material     '<i>OLEX2</i> (Dolomanov et al., 2009)'
loop_
    _atom_site_type_symbol
    _atom_site_label
    _atom_site_fract_x
    _atom_site_fract_y
    _atom_site_fract_z
    _atom_site_U_iso_or_equiv
    _atom_site_adp_type
    _atom_site_calc_flag
    _atom_site_refinement_flags
    _atom_site_occupancy
    _atom_site_disorder_assembly
    _atom_site_disorder_group
    Fe Fe1 0.61269(3) 0.33755(3) 0.17323(3) 0.05064(15) Uani d . 1 . .
    C C1 0.5167(5) 0.2765(4) 0.2865(3) 0.1144(12) Uani d U 1 . .
    H H1 0.5238 0.2999 0.3673 0.137 Uiso calc R 1 . .
    C C2 0.5826(4) 0.1914(3) 0.2476(4) 0.1009(10) Uani d U 1 . .
    H H2 0.6489 0.1457 0.2973 0.121 Uiso calc R 1 . .
    C C3 0.5421(3) 0.1817(3) 0.1306(3) 0.0842(8) Uani d U 1 . .
    H H3 0.5750 0.1285 0.0823 0.101 Uiso calc R 1 . .
    C C4 0.4497(3) 0.2579(3) 0.0903(3) 0.0835(8) Uani d U 1 . .
    H H4 0.4060 0.2682 0.0082 0.100 Uiso calc R 1 . .
    C C5 0.4286(4) 0.3200(3) 0.1808(5) 0.1027(10) Uani d U 1 . .
    H H5 0.3656 0.3793 0.1767 0.123 Uiso calc R 1 . .
    C C6 0.7415(2) 0.44963(19) 0.2599(2) 0.0506(5) Uani d . 1 . .
    C C7 0.8045(2) 0.3637(2) 0.2124(2) 0.0532(5) Uani d . 1 . .
    H H7 0.8698 0.3134 0.2565 0.064 Uiso calc R 1 . .
    C C8 0.7558(2) 0.3642(2) 0.0898(2) 0.0584(6) Uani d . 1 . .
    H H8 0.7808 0.3132 0.0345 0.070 Uiso calc R 1 . .
    C C9 0.6634(2) 0.4489(2) 0.0607(2) 0.0596(6) Uani d . 1 . .
    H H9 0.6137 0.4670 -0.0179 0.072 Uiso calc R 1 . .
    C C10 0.6540(2) 0.5021(2) 0.1649(2) 0.0556(6) Uani d . 1 . .
    H H10 0.5972 0.5640 0.1711 0.067 Uiso calc R 1 . .
    C C11 0.7555(2) 0.4760(2) 0.3823(2) 0.0545(6) Uani d . 1 . .
    H H11 0.6998 0.5281 0.4005 0.065 Uiso calc R 1 . .
    C C12 0.8411(2) 0.4321(2) 0.4701(2) 0.0554(6) Uani d . 1 . .
    H H12 0.8994 0.3811 0.4543 0.066 Uiso calc R 1 . .
    C C13 0.8463(2) 0.4620(2) 0.5922(2) 0.0562(6) Uani d . 1 . .
    C C14 0.9390(2) 0.40822(19) 0.6881(2) 0.0531(5) Uani d . 1 . .
    C C15 0.9355(3) 0.4298(2) 0.8046(2) 0.0617(6) Uani d . 1 . .
    C C16 1.0187(3) 0.3761(3) 0.8961(2) 0.0715(8) Uani d . 1 . .
    H H16 1.0132 0.3887 0.9724 0.086 Uiso calc R 1 . .
    C C17 1.1078(3) 0.3054(3) 0.8743(3) 0.0740(8) Uani d . 1 . .
    H H17 1.1643 0.2709 0.9361 0.089 Uiso calc R 1 . .
    C C18 1.1157(3) 0.2841(3) 0.7616(3) 0.0693(7) Uani d . 1 . .
    H H18 1.1776 0.2358 0.7479 0.083 Uiso calc R 1 . .
    C C19 1.0325(2) 0.3339(2) 0.6694(2) 0.0567(6) Uani d . 1 . .
    H H19 1.0380 0.3184 0.5937 0.068 Uiso calc R 1 . .
    O O1 0.7687(2) 0.52989(18) 0.61393(17) 0.0793(6) Uani d . 1 . .
    O O2 0.8498(3) 0.5003(2) 0.83039(17) 0.0900(7) Uani d . 1 . .
    H H2A 0.8062 0.5269 0.7700 0.135 Uiso calc R 1 . .
loop_
    _atom_site_aniso_label
    _atom_site_aniso_U_11
    _atom_site_aniso_U_22
    _atom_site_aniso_U_33
    _atom_site_aniso_U_12
    _atom_site_aniso_U_13
    _atom_site_aniso_U_23
    Fe1 0.0501(2) 0.0550(2) 0.0459(2) -0.00450(14) 0.00977(15) 0.00348(13)
    C1 0.141(3) 0.145(3) 0.0747(14) -0.082(2) 0.0616(16) -0.0231(17)
    C2 0.099(2) 0.099(2) 0.0958(17) -0.0357(15) 0.0057(16) 0.0430(17)
    C3 0.081(2) 0.0678(17) 0.1030(17) -0.0195(12) 0.0212(16) -0.0147(15)
    C4 0.0549(15) 0.109(2) 0.0805(15) -0.0214(12) 0.0050(12) 0.0021(14)
    C5 0.074(2) 0.097(2) 0.159(3) -0.0151(14) 0.071(2) -0.0085(19)
    C6 0.0511(12) 0.0509(12) 0.0483(12) -0.0034(10) 0.0088(10) 0.0028(10)
    C7 0.0466(12) 0.0587(13) 0.0531(13) 0.0017(10) 0.0098(10) 0.0019(10)
    C8 0.0563(14) 0.0698(15) 0.0527(13) 0.0011(12) 0.0202(11) -0.0004(12)
    C9 0.0608(14) 0.0674(16) 0.0486(13) -0.0015(12) 0.0093(11) 0.0130(11)
    C10 0.0566(13) 0.0506(13) 0.0579(14) 0.0029(11) 0.0102(11) 0.0079(10)
    C11 0.0583(14) 0.0496(12) 0.0553(13) -0.0034(11) 0.0131(11) -0.0032(10)
    C12 0.0608(14) 0.0560(13) 0.0484(13) -0.0028(11) 0.0110(11) -0.0026(10)
    C13 0.0636(15) 0.0491(12) 0.0536(13) -0.0032(11) 0.0094(11) -0.0047(10)
    C14 0.0602(14) 0.0474(12) 0.0492(12) -0.0122(10) 0.0082(10) -0.0038(10)
    C15 0.0763(17) 0.0538(14) 0.0520(13) -0.0079(13) 0.0096(12) -0.0074(11)
    C16 0.087(2) 0.0692(17) 0.0514(15) -0.0145(16) 0.0036(14) -0.0036(13)
    C17 0.0640(17) 0.0815(19) 0.0657(17) -0.0105(15) -0.0056(14) 0.0130(15)
    C18 0.0521(14) 0.0751(18) 0.0782(19) -0.0040(13) 0.0104(13) 0.0095(15)
    C19 0.0525(14) 0.0614(15) 0.0557(14) -0.0074(11) 0.0121(11) 0.0005(11)
    O1 0.1007(15) 0.0734(13) 0.0587(11) 0.0266(12) 0.0092(11) -0.0091(10)
    O2 0.1251(19) 0.0873(15) 0.0560(11) 0.0263(14) 0.0186(12) -0.0127(10)
_geom_special_details
;
 All s.u.'s (except the s.u. in the dihedral angle between two l.s. planes)
 are estimated using the full covariance matrix. The cell s.u.'s are taken
 into account individually in the estimation of s.u.'s in distances, angles
 and torsion angles; correlations between s.u.'s in cell parameters are only
 used when they are defined by crystal symmetry. An approximate (isotropic)
 treatment of cell s.u.'s is used for estimating s.u.'s involving l.s. planes.
;
loop_
    _geom_bond_atom_site_label_1
    _geom_bond_atom_site_label_2
    _geom_bond_site_symmetry_2
    _geom_bond_distance
    _geom_bond_publ_flag
    Fe1 C1 . 2.020(3) ?
    Fe1 C5 . 2.027(3) ?
    Fe1 C2 . 2.027(3) ?
    Fe1 C6 . 2.032(2) ?
    Fe1 C10 . 2.038(2) ?
    Fe1 C4 . 2.041(3) ?
    Fe1 C7 . 2.041(2) ?
    Fe1 C3 . 2.042(3) ?
    Fe1 C8 . 2.051(2) ?
    Fe1 C9 . 2.053(2) ?
    C1 C2 . 1.388(6) ?
    C1 C5 . 1.474(6) ?
    C1 H1 . 0.9800 ?
    C2 C3 . 1.352(5) ?
    C2 H2 . 0.9800 ?
    C3 C4 . 1.357(5) ?
    C3 H3 . 0.9800 ?
    C4 C5 . 1.369(5) ?
    C4 H4 . 0.9800 ?
    C5 H5 . 0.9800 ?
    C6 C7 . 1.426(3) ?
    C6 C10 . 1.431(3) ?
    C6 C11 . 1.453(3) ?
    C7 C8 . 1.419(4) ?
    C7 H7 . 0.9800 ?
    C8 C9 . 1.412(4) ?
    C8 H8 . 0.9800 ?
    C9 C10 . 1.413(4) ?
    C9 H9 . 0.9800 ?
    C10 H10 . 0.9800 ?
    C11 C12 . 1.325(3) ?
    C11 H11 . 0.9300 ?
    C12 C13 . 1.476(3) ?
    C12 H12 . 0.9300 ?
    C13 O1 . 1.242(3) ?
    C13 C14 . 1.471(3) ?
    C14 C19 . 1.407(4) ?
    C14 C15 . 1.411(3) ?
    C15 O2 . 1.346(4) ?
    C15 C16 . 1.389(4) ?
    C16 C17 . 1.357(5) ?
    C16 H16 . 0.9300 ?
    C17 C18 . 1.379(4) ?
    C17 H17 . 0.9300 ?
    C18 C19 . 1.374(4) ?
    C18 H18 . 0.9300 ?
    C19 H19 . 0.9300 ?
    O2 H2A . 0.8200 ?
loop_
    _geom_angle_atom_site_label_1
    _geom_angle_atom_site_label_2
    _geom_angle_atom_site_label_3
    _geom_angle_site_symmetry_1
    _geom_angle_site_symmetry_3
    _geom_angle
    _geom_angle_publ_flag
    C1 Fe1 C5 . . 42.73(19) ?
    C1 Fe1 C2 . . 40.12(18) ?
    C5 Fe1 C2 . . 68.23(17) ?
    C1 Fe1 C6 . . 107.93(13) ?
    C5 Fe1 C6 . . 127.61(14) ?
    C2 Fe1 C6 . . 121.30(13) ?
    C1 Fe1 C10 . . 122.65(16) ?
    C5 Fe1 C10 . . 109.42(13) ?
    C2 Fe1 C10 . . 157.53(15) ?
    C6 Fe1 C10 . . 41.17(9) ?
    C1 Fe1 C4 . . 67.95(15) ?
    C5 Fe1 C4 . . 39.32(15) ?
    C2 Fe1 C4 . . 65.85(15) ?
    C6 Fe1 C4 . . 164.59(13) ?
    C10 Fe1 C4 . . 127.41(13) ?
    C1 Fe1 C7 . . 124.25(16) ?
    C5 Fe1 C7 . . 164.50(16) ?
    C2 Fe1 C7 . . 107.18(14) ?
    C6 Fe1 C7 . . 40.97(9) ?
    C10 Fe1 C7 . . 68.79(10) ?
    C4 Fe1 C7 . . 153.78(13) ?
    C1 Fe1 C3 . . 66.89(16) ?
    C5 Fe1 C3 . . 66.53(15) ?
    C2 Fe1 C3 . . 38.79(16) ?
    C6 Fe1 C3 . . 154.81(13) ?
    C10 Fe1 C3 . . 162.56(13) ?
    C4 Fe1 C3 . . 38.82(14) ?
    C7 Fe1 C3 . . 119.85(13) ?
    C1 Fe1 C8 . . 160.64(19) ?
    C5 Fe1 C8 . . 154.32(17) ?
    C2 Fe1 C8 . . 124.21(17) ?
    C6 Fe1 C8 . . 68.40(10) ?
    C10 Fe1 C8 . . 67.98(11) ?
    C4 Fe1 C8 . . 120.54(13) ?
    C7 Fe1 C8 . . 40.57(10) ?
    C3 Fe1 C8 . . 107.83(13) ?
    C1 Fe1 C9 . . 157.92(19) ?
    C5 Fe1 C9 . . 120.96(16) ?
    C2 Fe1 C9 . . 160.54(17) ?
    C6 Fe1 C9 . . 68.60(10) ?
    C10 Fe1 C9 . . 40.39(10) ?
    C4 Fe1 C9 . . 109.26(12) ?
    C7 Fe1 C9 . . 68.36(10) ?
    C3 Fe1 C9 . . 125.61(14) ?
    C8 Fe1 C9 . . 40.25(10) ?
    C2 C1 C5 . . 105.2(3) ?
    C2 C1 Fe1 . . 70.23(19) ?
    C5 C1 Fe1 . . 68.89(18) ?
    C2 C1 H1 . . 127.4 ?
    C5 C1 H1 . . 127.4 ?
    Fe1 C1 H1 . . 127.4 ?
    C3 C2 C1 . . 109.6(4) ?
    C3 C2 Fe1 . . 71.20(19) ?
    C1 C2 Fe1 . . 69.6(2) ?
    C3 C2 H2 . . 125.2 ?
    C1 C2 H2 . . 125.2 ?
    Fe1 C2 H2 . . 125.2 ?
    C2 C3 C4 . . 109.4(4) ?
    C2 C3 Fe1 . . 70.0(2) ?
    C4 C3 Fe1 . . 70.52(19) ?
    C2 C3 H3 . . 125.3 ?
    C4 C3 H3 . . 125.3 ?
    Fe1 C3 H3 . . 125.3 ?
    C3 C4 C5 . . 110.0(4) ?
    C3 C4 Fe1 . . 70.66(18) ?
    C5 C4 Fe1 . . 69.8(2) ?
    C3 C4 H4 . . 125.0 ?
    C5 C4 H4 . . 125.0 ?
    Fe1 C4 H4 . . 125.0 ?
    C4 C5 C1 . . 105.9(4) ?
    C4 C5 Fe1 . . 70.88(18) ?
    C1 C5 Fe1 . . 68.4(2) ?
    C4 C5 H5 . . 127.1 ?
    C1 C5 H5 . . 127.1 ?
    Fe1 C5 H5 . . 127.1 ?
    C7 C6 C10 . . 107.5(2) ?
    C7 C6 C11 . . 127.2(2) ?
    C10 C6 C11 . . 125.2(2) ?
    C7 C6 Fe1 . . 69.85(13) ?
    C10 C6 Fe1 . . 69.62(13) ?
    C11 C6 Fe1 . . 122.83(16) ?
    C8 C7 C6 . . 107.6(2) ?
    C8 C7 Fe1 . . 70.09(14) ?
    C6 C7 Fe1 . . 69.18(13) ?
    C8 C7 H7 . . 126.2 ?
    C6 C7 H7 . . 126.2 ?
    Fe1 C7 H7 . . 126.2 ?
    C9 C8 C7 . . 108.7(2) ?
    C9 C8 Fe1 . . 69.97(14) ?
    C7 C8 Fe1 . . 69.34(14) ?
    C9 C8 H8 . . 125.6 ?
    C7 C8 H8 . . 125.6 ?
    Fe1 C8 H8 . . 125.6 ?
    C8 C9 C10 . . 108.0(2) ?
    C8 C9 Fe1 . . 69.78(14) ?
    C10 C9 Fe1 . . 69.20(14) ?
    C8 C9 H9 . . 126.0 ?
    C10 C9 H9 . . 126.0 ?
    Fe1 C9 H9 . . 126.0 ?
    C9 C10 C6 . . 108.1(2) ?
    C9 C10 Fe1 . . 70.40(15) ?
    C6 C10 Fe1 . . 69.21(13) ?
    C9 C10 H10 . . 125.9 ?
    C6 C10 H10 . . 125.9 ?
    Fe1 C10 H10 . . 125.9 ?
    C12 C11 C6 . . 125.4(2) ?
    C12 C11 H11 . . 117.3 ?
    C6 C11 H11 . . 117.3 ?
    C11 C12 C13 . . 121.6(2) ?
    C11 C12 H12 . . 119.2 ?
    C13 C12 H12 . . 119.2 ?
    O1 C13 C14 . . 120.1(2) ?
    O1 C13 C12 . . 119.6(2) ?
    C14 C13 C12 . . 120.3(2) ?
    C19 C14 C15 . . 117.3(2) ?
    C19 C14 C13 . . 122.9(2) ?
    C15 C14 C13 . . 119.8(2) ?
    O2 C15 C16 . . 118.1(3) ?
    O2 C15 C14 . . 121.2(2) ?
    C16 C15 C14 . . 120.6(3) ?
    C17 C16 C15 . . 120.2(3) ?
    C17 C16 H16 . . 119.9 ?
    C15 C16 H16 . . 119.9 ?
    C16 C17 C18 . . 120.7(3) ?
    C16 C17 H17 . . 119.6 ?
    C18 C17 H17 . . 119.6 ?
    C19 C18 C17 . . 120.3(3) ?
    C19 C18 H18 . . 119.9 ?
    C17 C18 H18 . . 119.9 ?
    C18 C19 C14 . . 120.9(3) ?
    C18 C19 H19 . . 119.6 ?
    C14 C19 H19 . . 119.6 ?
    C15 O2 H2A . . 109.5 ?
loop_
    _geom_torsion_atom_site_label_1
    _geom_torsion_atom_site_label_2
    _geom_torsion_atom_site_label_3
    _geom_torsion_atom_site_label_4
    _geom_torsion_site_symmetry_1
    _geom_torsion_site_symmetry_2
    _geom_torsion_site_symmetry_3
    _geom_torsion_site_symmetry_4
    _geom_torsion
    _geom_torsion_publ_flag
    C5 Fe1 C1 C2 . . . . 115.9(3) ?
    C6 Fe1 C1 C2 . . . . -117.6(2) ?
    C10 Fe1 C1 C2 . . . . -160.5(2) ?
    C4 Fe1 C1 C2 . . . . 78.2(2) ?
    C7 Fe1 C1 C2 . . . . -75.3(3) ?
    C3 Fe1 C1 C2 . . . . 36.0(2) ?
    C8 Fe1 C1 C2 . . . . -41.8(5) ?
    C9 Fe1 C1 C2 . . . . 165.2(3) ?
    C2 Fe1 C1 C5 . . . . -115.9(3) ?
    C6 Fe1 C1 C5 . . . . 126.5(2) ?
    C10 Fe1 C1 C5 . . . . 83.6(2) ?
    C4 Fe1 C1 C5 . . . . -37.7(2) ?
    C7 Fe1 C1 C5 . . . . 168.8(2) ?
    C3 Fe1 C1 C5 . . . . -79.8(2) ?
    C8 Fe1 C1 C5 . . . . -157.7(3) ?
    C9 Fe1 C1 C5 . . . . 49.4(4) ?
    C5 C1 C2 C3 . . . . 0.2(4) ?
    Fe1 C1 C2 C3 . . . . -60.2(2) ?
    C5 C1 C2 Fe1 . . . . 60.4(2) ?
    C1 Fe1 C2 C3 . . . . 120.3(4) ?
    C5 Fe1 C2 C3 . . . . 79.2(3) ?
    C6 Fe1 C2 C3 . . . . -159.1(2) ?
    C10 Fe1 C2 C3 . . . . 167.5(3) ?
    C4 Fe1 C2 C3 . . . . 36.4(2) ?
    C7 Fe1 C2 C3 . . . . -116.5(2) ?
    C8 Fe1 C2 C3 . . . . -75.2(3) ?
    C9 Fe1 C2 C3 . . . . -43.0(5) ?
    C5 Fe1 C2 C1 . . . . -41.1(3) ?
    C6 Fe1 C2 C1 . . . . 80.7(3) ?
    C10 Fe1 C2 C1 . . . . 47.3(5) ?
    C4 Fe1 C2 C1 . . . . -83.9(3) ?
    C7 Fe1 C2 C1 . . . . 123.2(2) ?
    C3 Fe1 C2 C1 . . . . -120.3(4) ?
    C8 Fe1 C2 C1 . . . . 164.5(2) ?
    C9 Fe1 C2 C1 . . . . -163.3(3) ?
    C1 C2 C3 C4 . . . . -0.4(4) ?
    Fe1 C2 C3 C4 . . . . -59.7(2) ?
    C1 C2 C3 Fe1 . . . . 59.3(2) ?
    C1 Fe1 C3 C2 . . . . -37.2(3) ?
    C5 Fe1 C3 C2 . . . . -84.0(3) ?
    C6 Fe1 C3 C2 . . . . 45.8(4) ?
    C10 Fe1 C3 C2 . . . . -164.0(4) ?
    C4 Fe1 C3 C2 . . . . -120.3(3) ?
    C7 Fe1 C3 C2 . . . . 80.2(3) ?
    C8 Fe1 C3 C2 . . . . 122.9(3) ?
    C9 Fe1 C3 C2 . . . . 163.8(2) ?
    C1 Fe1 C3 C4 . . . . 83.1(3) ?
    C5 Fe1 C3 C4 . . . . 36.3(2) ?
    C2 Fe1 C3 C4 . . . . 120.3(3) ?
    C6 Fe1 C3 C4 . . . . 166.1(2) ?
    C10 Fe1 C3 C4 . . . . -43.7(5) ?
    C7 Fe1 C3 C4 . . . . -159.51(19) ?
    C8 Fe1 C3 C4 . . . . -116.9(2) ?
    C9 Fe1 C3 C4 . . . . -75.9(2) ?
    C2 C3 C4 C5 . . . . 0.5(4) ?
    Fe1 C3 C4 C5 . . . . -58.9(2) ?
    C2 C3 C4 Fe1 . . . . 59.4(2) ?
    C1 Fe1 C4 C3 . . . . -80.1(3) ?
    C5 Fe1 C4 C3 . . . . -121.0(3) ?
    C2 Fe1 C4 C3 . . . . -36.4(2) ?
    C6 Fe1 C4 C3 . . . . -157.4(4) ?
    C10 Fe1 C4 C3 . . . . 164.9(2) ?
    C7 Fe1 C4 C3 . . . . 43.4(4) ?
    C8 Fe1 C4 C3 . . . . 80.4(2) ?
    C9 Fe1 C4 C3 . . . . 123.3(2) ?
    C1 Fe1 C4 C5 . . . . 40.9(3) ?
    C2 Fe1 C4 C5 . . . . 84.6(3) ?
    C6 Fe1 C4 C5 . . . . -36.5(6) ?
    C10 Fe1 C4 C5 . . . . -74.1(3) ?
    C7 Fe1 C4 C5 . . . . 164.4(3) ?
    C3 Fe1 C4 C5 . . . . 121.0(3) ?
    C8 Fe1 C4 C5 . . . . -158.6(2) ?
    C9 Fe1 C4 C5 . . . . -115.7(3) ?
    C3 C4 C5 C1 . . . . -0.3(4) ?
    Fe1 C4 C5 C1 . . . . -59.7(2) ?
    C3 C4 C5 Fe1 . . . . 59.4(2) ?
    C2 C1 C5 C4 . . . . 0.1(4) ?
    Fe1 C1 C5 C4 . . . . 61.4(2) ?
    C2 C1 C5 Fe1 . . . . -61.3(2) ?
    C1 Fe1 C5 C4 . . . . -116.6(3) ?
    C2 Fe1 C5 C4 . . . . -78.0(3) ?
    C6 Fe1 C5 C4 . . . . 168.50(19) ?
    C10 Fe1 C5 C4 . . . . 125.9(2) ?
    C7 Fe1 C5 C4 . . . . -153.6(4) ?
    C3 Fe1 C5 C4 . . . . -35.9(2) ?
    C8 Fe1 C5 C4 . . . . 46.5(4) ?
    C9 Fe1 C5 C4 . . . . 82.8(3) ?
    C2 Fe1 C5 C1 . . . . 38.6(2) ?
    C6 Fe1 C5 C1 . . . . -74.9(3) ?
    C10 Fe1 C5 C1 . . . . -117.5(2) ?
    C4 Fe1 C5 C1 . . . . 116.6(3) ?
    C7 Fe1 C5 C1 . . . . -36.9(6) ?
    C3 Fe1 C5 C1 . . . . 80.8(3) ?
    C8 Fe1 C5 C1 . . . . 163.1(3) ?
    C9 Fe1 C5 C1 . . . . -160.6(2) ?
    C1 Fe1 C6 C7 . . . . 122.0(2) ?
    C5 Fe1 C6 C7 . . . . 165.5(2) ?
    C2 Fe1 C6 C7 . . . . 80.0(2) ?
    C10 Fe1 C6 C7 . . . . -118.6(2) ?
    C4 Fe1 C6 C7 . . . . -166.1(4) ?
    C3 Fe1 C6 C7 . . . . 48.3(3) ?
    C8 Fe1 C6 C7 . . . . -37.80(15) ?
    C9 Fe1 C6 C7 . . . . -81.21(15) ?
    C1 Fe1 C6 C10 . . . . -119.4(2) ?
    C5 Fe1 C6 C10 . . . . -75.9(2) ?
    C2 Fe1 C6 C10 . . . . -161.4(2) ?
    C4 Fe1 C6 C10 . . . . -47.5(5) ?
    C7 Fe1 C6 C10 . . . . 118.6(2) ?
    C3 Fe1 C6 C10 . . . . 166.9(3) ?
    C8 Fe1 C6 C10 . . . . 80.80(16) ?
    C9 Fe1 C6 C10 . . . . 37.39(15) ?
    C1 Fe1 C6 C11 . . . . 0.0(3) ?
    C5 Fe1 C6 C11 . . . . 43.5(3) ?
    C2 Fe1 C6 C11 . . . . -41.9(3) ?
    C10 Fe1 C6 C11 . . . . 119.4(3) ?
    C4 Fe1 C6 C11 . . . . 71.9(5) ?
    C7 Fe1 C6 C11 . . . . -122.0(3) ?
    C3 Fe1 C6 C11 . . . . -73.7(4) ?
    C8 Fe1 C6 C11 . . . . -159.8(2) ?
    C9 Fe1 C6 C11 . . . . 156.8(2) ?
    C10 C6 C7 C8 . . . . 0.1(3) ?
    C11 C6 C7 C8 . . . . 176.3(2) ?
    Fe1 C6 C7 C8 . . . . 59.81(17) ?
    C10 C6 C7 Fe1 . . . . -59.67(16) ?
    C11 C6 C7 Fe1 . . . . 116.5(2) ?
    C1 Fe1 C7 C8 . . . . 163.7(2) ?
    C5 Fe1 C7 C8 . . . . -166.8(5) ?
    C2 Fe1 C7 C8 . . . . 122.9(2) ?
    C6 Fe1 C7 C8 . . . . -118.8(2) ?
    C10 Fe1 C7 C8 . . . . -80.49(16) ?
    C4 Fe1 C7 C8 . . . . 52.9(3) ?
    C3 Fe1 C7 C8 . . . . 82.7(2) ?
    C9 Fe1 C7 C8 . . . . -36.95(16) ?
    C1 Fe1 C7 C6 . . . . -77.5(2) ?
    C5 Fe1 C7 C6 . . . . -48.0(5) ?
    C2 Fe1 C7 C6 . . . . -118.3(2) ?
    C10 Fe1 C7 C6 . . . . 38.31(14) ?
    C4 Fe1 C7 C6 . . . . 171.7(3) ?
    C3 Fe1 C7 C6 . . . . -158.51(17) ?
    C8 Fe1 C7 C6 . . . . 118.8(2) ?
    C9 Fe1 C7 C6 . . . . 81.85(15) ?
    C6 C7 C8 C9 . . . . -0.2(3) ?
    Fe1 C7 C8 C9 . . . . 59.06(18) ?
    C6 C7 C8 Fe1 . . . . -59.24(17) ?
    C1 Fe1 C8 C9 . . . . -164.6(4) ?
    C5 Fe1 C8 C9 . . . . 51.8(4) ?
    C2 Fe1 C8 C9 . . . . 164.04(19) ?
    C6 Fe1 C8 C9 . . . . -81.97(16) ?
    C10 Fe1 C8 C9 . . . . -37.47(15) ?
    C4 Fe1 C8 C9 . . . . 84.0(2) ?
    C7 Fe1 C8 C9 . . . . -120.1(2) ?
    C3 Fe1 C8 C9 . . . . 124.51(19) ?
    C1 Fe1 C8 C7 . . . . -44.5(5) ?
    C5 Fe1 C8 C7 . . . . 171.9(3) ?
    C2 Fe1 C8 C7 . . . . -75.8(2) ?
    C6 Fe1 C8 C7 . . . . 38.16(14) ?
    C10 Fe1 C8 C7 . . . . 82.67(16) ?
    C4 Fe1 C8 C7 . . . . -155.85(18) ?
    C3 Fe1 C8 C7 . . . . -115.35(18) ?
    C9 Fe1 C8 C7 . . . . 120.1(2) ?
    C7 C8 C9 C10 . . . . 0.1(3) ?
    Fe1 C8 C9 C10 . . . . 58.82(18) ?
    C7 C8 C9 Fe1 . . . . -58.68(18) ?
    C1 Fe1 C9 C8 . . . . 166.5(3) ?
    C5 Fe1 C9 C8 . . . . -156.6(2) ?
    C2 Fe1 C9 C8 . . . . -43.0(4) ?
    C6 Fe1 C9 C8 . . . . 81.43(16) ?
    C10 Fe1 C9 C8 . . . . 119.5(2) ?
    C4 Fe1 C9 C8 . . . . -114.86(18) ?
    C7 Fe1 C9 C8 . . . . 37.23(15) ?
    C3 Fe1 C9 C8 . . . . -74.8(2) ?
    C1 Fe1 C9 C10 . . . . 47.0(4) ?
    C5 Fe1 C9 C10 . . . . 83.9(2) ?
    C2 Fe1 C9 C10 . . . . -162.6(4) ?
    C6 Fe1 C9 C10 . . . . -38.09(15) ?
    C4 Fe1 C9 C10 . . . . 125.63(18) ?
    C7 Fe1 C9 C10 . . . . -82.28(16) ?
    C3 Fe1 C9 C10 . . . . 165.73(17) ?
    C8 Fe1 C9 C10 . . . . -119.5(2) ?
    C8 C9 C10 C6 . . . . 0.0(3) ?
    Fe1 C9 C10 C6 . . . . 59.13(17) ?
    C8 C9 C10 Fe1 . . . . -59.18(18) ?
    C7 C6 C10 C9 . . . . -0.1(3) ?
    C11 C6 C10 C9 . . . . -176.3(2) ?
    Fe1 C6 C10 C9 . . . . -59.87(18) ?
    C7 C6 C10 Fe1 . . . . 59.81(16) ?
    C11 C6 C10 Fe1 . . . . -116.5(2) ?
    C1 Fe1 C10 C9 . . . . -160.9(2) ?
    C5 Fe1 C10 C9 . . . . -115.3(2) ?
    C2 Fe1 C10 C9 . . . . 164.8(4) ?
    C6 Fe1 C10 C9 . . . . 119.3(2) ?
    C4 Fe1 C10 C9 . . . . -75.0(2) ?
    C7 Fe1 C10 C9 . . . . 81.12(16) ?
    C3 Fe1 C10 C9 . . . . -42.0(5) ?
    C8 Fe1 C10 C9 . . . . 37.34(15) ?
    C1 Fe1 C10 C6 . . . . 79.8(2) ?
    C5 Fe1 C10 C6 . . . . 125.4(2) ?
    C2 Fe1 C10 C6 . . . . 45.6(4) ?
    C4 Fe1 C10 C6 . . . . 165.71(16) ?
    C7 Fe1 C10 C6 . . . . -38.13(14) ?
    C3 Fe1 C10 C6 . . . . -161.2(4) ?
    C8 Fe1 C10 C6 . . . . -81.91(16) ?
    C9 Fe1 C10 C6 . . . . -119.3(2) ?
    C7 C6 C11 C12 . . . . 8.4(4) ?
    C10 C6 C11 C12 . . . . -176.1(2) ?
    Fe1 C6 C11 C12 . . . . 96.9(3) ?
    C6 C11 C12 C13 . . . . -178.5(2) ?
    C11 C12 C13 O1 . . . . 0.1(4) ?
    C11 C12 C13 C14 . . . . 177.5(2) ?
    O1 C13 C14 C19 . . . . -177.5(2) ?
    C12 C13 C14 C19 . . . . 5.2(4) ?
    O1 C13 C14 C15 . . . . 3.2(4) ?
    C12 C13 C14 C15 . . . . -174.2(2) ?
    C19 C14 C15 O2 . . . . 179.5(2) ?
    C13 C14 C15 O2 . . . . -1.1(4) ?
    C19 C14 C15 C16 . . . . -2.2(4) ?
    C13 C14 C15 C16 . . . . 177.2(2) ?
    O2 C15 C16 C17 . . . . -179.1(3) ?
    C14 C15 C16 C17 . . . . 2.6(4) ?
    C15 C16 C17 C18 . . . . -1.3(5) ?
    C16 C17 C18 C19 . . . . -0.4(5) ?
    C17 C18 C19 C14 . . . . 0.7(4) ?
    C15 C14 C19 C18 . . . . 0.6(4) ?
    C13 C14 C19 C18 . . . . -178.8(2) ?
loop_
    _geom_hbond_atom_site_label_D
    _geom_hbond_atom_site_label_H
    _geom_hbond_atom_site_label_A
    _geom_hbond_site_symmetry_A
    _geom_hbond_distance_DH
    _geom_hbond_distance_HA
    _geom_hbond_distance_DA
    _geom_hbond_angle_DHA
    O2 H2A O1 . 0.82 1.79 2.523(3) 147.7
