# Supplementary material for: (E)-3-Ferrocenyl-1-(2-hy­droxy­phen­yl)-prop-2-en-1-one
Source: Acta Crystallogr Sect E Struct Rep Online. 2010 Jun 23;66(Pt 7):m838. doi: 10.1107/S1600536810023378 (PMC3007011; doi:10.1107/S1600536810023378)
Supplement: Supplementary file 2 [file e-66-0m838-Isup2.hkl]

# 
# h,k,l, Fc-squared, Fo-squared, sigma(Fo-squared) and status flag 
# 
data_I
_shelx_title ' MFCVCVCm in P2(1)/c' 
_shelx_refln_list_code          4 
_shelx_F_calc_maximum      155.62 
_exptl_crystal_F_000       688.00 
_reflns_d_resolution_high  0.7614 
 
loop_ 
 _symmetry_equiv_pos_as_xyz 
 'x, y, z' 
 '-x, y+1/2, -z+1/2' 
 '-x, -y, -z' 
 'x, -y-1/2, z-1/2' 
 
_cell_length_a    10.8264 
_cell_length_b    12.0358 
_cell_length_c    11.8150 
_cell_angle_alpha  90.000 
_cell_angle_beta  103.839 
_cell_angle_gamma  90.000 
 
_shelx_F_squared_multiplier     1.000 
 
loop_ 
 _refln_index_h 
 _refln_index_k 
 _refln_index_l 
 _refln_F_squared_calc 
 _refln_F_squared_meas 
 _refln_F_squared_sigma 
 _refln_observed_status 
   1   0   0     1225.50     1516.54     13.20 o 
   2   0   0      386.45      455.10      7.36 o 
   3   0   0      201.04      207.79      3.36 o 
   4   0   0     3721.84     3946.98     26.88 o 
   5   0   0     5047.67     5293.85     29.52 o 
   6   0   0     1136.73     1240.37     13.42 o 
   7   0   0       34.65       21.32      2.18 o 
   8   0   0      863.48      813.76     10.84 o 
   9   0   0      280.58      263.89     10.26 o 
  10   0   0       11.31       14.13      4.98 o 
  11   0   0        3.06        1.24      3.65 o 
  12   0   0       13.63       16.62      5.25 o 
  13   0   0       30.64       36.97      7.66 o 
   1   1   0     7339.31     8192.27     31.76 o 
   2   1   0     9721.35    10786.18     34.99 o 
   3   1   0      283.80      257.37      2.66 o 
   4   1   0     1304.76     1259.95      8.28 o 
   5   1   0      252.43      241.35      3.54 o 
   6   1   0     2309.12     2437.20     12.78 o 
   7   1   0      916.49      956.70     13.44 o 
   8   1   0      177.19      153.56      4.39 o 
   9   1   0        0.04        0.11      1.32 o 
  10   1   0      490.60      490.39     13.20 o 
  11   1   0       34.22       32.25      4.68 o 
  12   1   0      182.64      172.78     22.85 o 
  13   1   0        4.22        5.50      3.13 o 
   0   2   0        4.85        6.04      0.85 o 
   1   2   0     9789.03    10880.04     38.88 o 
   2   2   0    19086.99    21472.30    143.45 o 
   3   2   0      124.17      173.32      4.38 o 
   4   2   0      699.90      718.05      6.71 o 
   5   2   0      242.82      255.88      3.41 o 
   6   2   0      489.44      534.44      5.39 o 
   7   2   0       62.26       67.72      2.29 o 
   8   2   0       23.11       15.28      1.67 o 
   9   2   0        1.32        2.34      2.00 o 
  10   2   0      312.71      317.81      9.81 o 
  11   2   0        7.21       14.97      3.74 o 
  12   2   0      148.16      163.39     17.35 o 
  13   2   0        1.94        7.29      2.97 o 
   1   3   0     8646.49     9412.18     30.81 o 
   2   3   0     2231.29     2614.93     11.07 o 
   3   3   0      862.05      857.64      5.75 o 
   4   3   0       46.57       58.52      1.99 o 
   5   3   0        1.27       -0.33      0.84 o 
   6   3   0        8.93        4.25      1.10 o 
   7   3   0       12.66       12.95      1.61 o 
   8   3   0        5.24        2.76      1.34 o 
   9   3   0        4.10        2.29      1.62 o 
  10   3   0        9.79        7.16      2.40 o 
  11   3   0       48.69       44.36      5.45 o 
  12   3   0        0.75        2.58      2.58 o 
  13   3   0        0.06        2.99      3.59 o 
   0   4   0        6.37        1.74      0.72 o 
   1   4   0       53.93       71.04      1.75 o 
   2   4   0     1765.40     2029.56      9.71 o 
   3   4   0     3317.39     3299.18     14.38 o 
   4   4   0      115.40       97.16      2.24 o 
   5   4   0     2250.42     2274.61     13.77 o 
   6   4   0      255.65      269.19      4.62 o 
   7   4   0       84.81       89.91      4.20 o 
   8   4   0       19.37       16.72      1.92 o 
   9   4   0      393.37      398.33      7.65 o 
  10   4   0      224.42      218.05      7.35 o 
  11   4   0        5.90       10.26      3.25 o 
  12   4   0       18.93       21.88      4.19 o 
   1   5   0     1004.96      968.23      5.94 o 
   2   5   0     4584.17     4487.87     26.00 o 
   3   5   0      794.25      720.48      7.62 o 
   4   5   0     1951.34     1935.16     10.99 o 
   5   5   0      163.18      176.85      3.33 o 
   6   5   0      791.89      801.83      7.38 o 
   7   5   0     1277.10     1334.99     10.24 o 
   8   5   0        2.05        1.68      1.67 o 
   9   5   0       37.36       36.10      3.11 o 
  10   5   0       69.59       60.23      4.64 o 
  11   5   0      302.87      321.24      9.23 o 
  12   5   0       34.00       27.95      8.36 o 
   0   6   0     7554.99     7926.16     32.97 o 
   1   6   0     2723.73     2986.25     17.97 o 
   2   6   0       83.87       87.36      2.04 o 
   3   6   0      659.73      627.07      5.76 o 
   4   6   0     1590.91     1598.83     10.20 o 
   5   6   0     2171.28     2135.75     12.72 o 
   6   6   0      212.48      198.32      3.87 o 
   7   6   0       16.87       16.88      2.00 o 
   8   6   0      606.58      602.93     13.46 o 
   9   6   0      147.81      140.71      4.95 o 
  10   6   0      102.65       93.63      5.51 o 
  11   6   0        3.03        4.38      2.22 o 
  12   6   0       19.05       21.04      4.06 o 
   1   7   0     1010.41      977.59      7.00 o 
   2   7   0     2203.38     2233.38     11.77 o 
   3   7   0      496.98      429.65      4.88 o 
   4   7   0      342.92      299.68      4.36 o 
   5   7   0      358.45      367.46      5.11 o 
   6   7   0       96.99       99.65      3.03 o 
   7   7   0      273.52      293.71      6.39 o 
   8   7   0       95.43      107.52      4.33 o 
   9   7   0       45.48       42.92      3.42 o 
  10   7   0       92.60       94.98      8.92 o 
  11   7   0       12.36       14.54      2.58 o 
  12   7   0       17.83       26.05      6.08 o 
   0   8   0      428.15      459.45     10.28 o 
   1   8   0       98.61       80.00      3.43 o 
   2   8   0      163.68      156.78      4.48 o 
   3   8   0        9.62        5.45      1.63 o 
   4   8   0      310.38      315.25      6.35 o 
   5   8   0        0.75        1.41      1.58 o 
   6   8   0       81.62       66.18      4.77 o 
   7   8   0        0.39        1.53      2.60 o 
   8   8   0        2.61        2.51      2.68 o 
   9   8   0       52.35       60.34      5.96 o 
  10   8   0        1.88        2.63      3.93 o 
  11   8   0        0.66        6.77      3.98 o 
   1   9   0      127.48      134.39      4.45 o 
   2   9   0       24.20       20.73      2.42 o 
   3   9   0       28.08       26.45      2.71 o 
   4   9   0       76.22       69.95      3.69 o 
   5   9   0       48.98       43.45      4.93 o 
   6   9   0        0.87        0.59      1.68 o 
   7   9   0      113.49      103.50      7.09 o 
   8   9   0        2.54        3.00      2.76 o 
   9   9   0        0.17       -0.47      4.44 o 
  10   9   0        0.01        0.98      3.71 o 
  11   9   0        4.49       14.79      4.70 o 
   0  10   0      424.31      484.95     11.93 o 
   1  10   0      205.71      222.35      5.94 o 
   2  10   0       66.78       57.26      3.86 o 
   3  10   0       43.06       29.13      2.86 o 
   4  10   0       42.31       41.98      3.30 o 
   5  10   0      340.62      336.34      7.55 o 
   6  10   0       31.87       35.08      4.91 o 
   7  10   0        0.13        1.60      3.80 o 
   8  10   0       31.87       37.97      5.64 o 
   9  10   0       55.74       57.82      6.16 o 
  10  10   0        8.09       12.45      3.79 o 
   1  11   0      310.62      318.71      7.49 o 
   2  11   0      190.67      177.54      5.61 o 
   3  11   0      323.42      320.70      7.41 o 
   4  11   0        2.67        4.98      1.95 o 
   5  11   0       67.90       69.03      4.21 o 
   6  11   0       87.67       89.96      7.11 o 
   7  11   0      158.53      151.15      8.36 o 
   8  11   0       10.90       12.92      3.70 o 
   9  11   0        0.44        4.39      2.75 o 
   0  12   0      169.00      177.34      8.19 o 
   1  12   0      147.99      151.93      5.45 o 
   2  12   0      112.82      120.05      5.17 o 
   3  12   0      152.42      139.70      5.30 o 
   4  12   0      248.04      253.71      7.03 o 
   5  12   0       92.70       97.39      5.79 o 
   6  12   0       16.29       17.82      3.97 o 
   7  12   0       13.57       17.43      4.05 o 
   8  12   0        3.10        3.08      2.80 o 
   1  13   0        0.60        1.21      1.74 o 
   2  13   0       49.16       55.04      4.13 o 
   3  13   0       92.11       97.32      5.13 o 
   4  13   0        0.25        2.57      1.75 o 
   5  13   0        6.43        4.81      2.92 o 
   6  13   0       18.32       21.23      4.23 o 
   0  14   0        0.73        2.49      2.56 o 
   1  14   0        9.00       10.93      2.34 o 
   2  14   0        1.20        3.36      1.90 o 
   3  14   0        1.23        3.61      1.83 o 
   4  14   0        3.55       10.06      2.55 o 
   1  15   0        0.29        1.74      1.73 o 
   2  15   0        0.72        2.62      2.77 o 
   3  15   0        9.05        8.78      3.02 o 
 -13   1   1       40.83       42.49      5.48 o 
 -12   1   1        9.86        8.18      4.80 o 
 -11   1   1       62.30       63.53      4.80 o 
 -10   1   1      115.58      101.08      4.27 o 
  -9   1   1       58.86       54.08      3.32 o 
  -8   1   1        3.31        2.55      1.31 o 
  -7   1   1      276.62      266.62      3.89 o 
  -6   1   1      506.53      483.00      4.81 o 
  -5   1   1      524.23      583.22      5.23 o 
  -4   1   1     2263.71     2436.29     12.38 o 
  -3   1   1     6356.19     7152.69     24.47 o 
  -2   1   1    11284.40    12535.36     45.28 o 
  -1   1   1     6583.48     7519.44     36.82 o 
   0   1   1      412.63      368.54      2.75 o 
   1   1   1       69.35       92.77      1.37 o 
   2   1   1     2607.80     2828.48     11.17 o 
   3   1   1     1558.59     1521.54      8.22 o 
   4   1   1      592.13      578.25      4.77 o 
   5   1   1        5.78        8.90      0.98 o 
   6   1   1      675.16      716.77      6.55 o 
   7   1   1      927.14      976.84      8.13 o 
   8   1   1       66.55       61.99      2.48 o 
   9   1   1       88.24       81.91      4.44 o 
  10   1   1       12.95       16.04      3.69 o 
  11   1   1       90.28       91.96      7.76 o 
  12   1   1        0.52       -0.05      2.54 o 
 -13   2   1       52.14       65.83      6.66 o 
 -12   2   1       39.44       41.25      5.32 o 
 -11   2   1       66.08       70.73      9.57 o 
 -10   2   1       73.80       69.37      3.89 o 
  -9   2   1      251.66      239.53      5.86 o 
  -8   2   1      673.75      651.55      7.70 o 
  -7   2   1      879.81      824.44      7.08 o 
  -6   2   1      258.08      234.90      4.22 o 
  -5   2   1     2497.08     2791.88     14.83 o 
  -4   2   1      697.17      720.00      6.10 o 
  -3   2   1      465.87      570.75      4.40 o 
  -2   2   1    17519.30    19386.71     63.54 o 
  -1   2   1     7827.01     9437.21     37.91 o 
   0   2   1     2350.00     3127.12     15.12 o 
   1   2   1    17856.32    20989.99     78.13 o 
   2   2   1      430.92      406.44      4.26 o 
   3   2   1      114.18      102.59      1.90 o 
   4   2   1     1324.86     1197.09      7.98 o 
   5   2   1     2847.31     3053.22     14.54 o 
   6   2   1     2114.71     2187.98     12.38 o 
   7   2   1       65.04       65.09      2.33 o 
   8   2   1      478.17      478.21      6.77 o 
   9   2   1      274.06      263.23      6.21 o 
  10   2   1      224.56      221.41      9.38 o 
  11   2   1       23.12       16.84      4.13 o 
  12   2   1        1.89        0.42      2.85 o 
 -13   3   1       11.68       11.46      3.55 o 
 -12   3   1       53.69       49.07      5.68 o 
 -11   3   1      536.60      550.12     11.83 o 
 -10   3   1      283.18      269.26      7.88 o 
  -9   3   1      183.89      175.46      5.47 o 
  -8   3   1        0.15       -0.84      1.09 o 
  -7   3   1      937.82      937.97      8.92 o 
  -6   3   1     5335.31     5783.12     26.53 o 
  -5   3   1     4398.83     4731.49     22.29 o 
  -4   3   1       35.64       29.24      1.29 o 
  -3   3   1     2421.13     2460.41     11.07 o 
  -2   3   1     6266.00     7086.27     33.13 o 
  -1   3   1     4922.33     5594.28     21.80 o 
   0   3   1     5318.53     5820.13     22.48 o 
   1   3   1     4255.94     4386.42     16.12 o 
   2   3   1       10.10       16.51      2.10 o 
   3   3   1     1805.56     1677.92      9.72 o 
   4   3   1      431.78      349.82      4.37 o 
   5   3   1       14.32       10.80      1.29 o 
   6   3   1      225.61      231.58      4.20 o 
   7   3   1      790.85      824.26      9.88 o 
   8   3   1     1264.84     1305.96     13.39 o 
   9   3   1       38.26       43.85      3.26 o 
  10   3   1       10.65        7.81      4.69 o 
  11   3   1      338.23      339.32     11.85 o 
  12   3   1       53.73       60.25      6.48 o 
 -13   4   1       81.60       84.89      7.48 o 
 -12   4   1       87.06      103.09      8.75 o 
 -11   4   1        6.26       10.49      2.56 o 
 -10   4   1        1.14       -2.17      2.17 o 
  -9   4   1      313.87      284.42      6.45 o 
  -8   4   1      520.79      513.40      7.11 o 
  -7   4   1      606.40      551.68      6.33 o 
  -6   4   1      202.41      192.55      3.45 o 
  -5   4   1      363.27      371.37      4.44 o 
  -4   4   1     3038.67     3208.69     14.61 o 
  -3   4   1      780.30      775.66      6.03 o 
  -2   4   1     1353.63     1647.08      8.94 o 
  -1   4   1      585.21      625.53      4.20 o 
   0   4   1      648.98      719.31      5.99 o 
   1   4   1     3083.30     3334.10     23.66 o 
   2   4   1      631.60      708.52      5.14 o 
   3   4   1      171.79      143.43      2.59 o 
   4   4   1     1071.38     1099.06      8.42 o 
   5   4   1     2032.16     2052.94     13.00 o 
   6   4   1      532.24      516.71      6.41 o 
   7   4   1        7.76        1.52      1.54 o 
   8   4   1      202.42      193.41      5.33 o 
   9   4   1      765.25      760.33     10.77 o 
  10   4   1      241.42      238.80     10.33 o 
  11   4   1       11.52       11.64      3.52 o 
  12   4   1        2.27        3.97      3.62 o 
 -12   5   1        0.77       -1.81      2.61 o 
 -11   5   1       17.76       16.17      3.10 o 
 -10   5   1       58.78       54.30      4.48 o 
  -9   5   1       70.65       59.37      4.31 o 
  -8   5   1        6.61       11.78      4.45 o 
  -7   5   1      203.01      185.61      4.32 o 
  -6   5   1      329.72      294.47      4.36 o 
  -5   5   1      110.16       89.02      2.47 o 
  -4   5   1     7283.68     8036.47     29.85 o 
  -3   5   1      885.33      955.52      6.74 o 
  -2   5   1       70.03       54.52      1.60 o 
  -1   5   1      284.01      300.69      3.20 o 
   0   5   1       72.57       75.55      1.99 o 
   1   5   1       13.27       10.31      0.78 o 
   2   5   1       14.18        9.98      0.92 o 
   3   5   1      578.66      592.66      5.32 o 
   4   5   1        5.35        0.63      0.82 o 
   5   5   1       52.84       58.30      2.42 o 
   6   5   1      299.63      270.34      4.86 o 
   7   5   1      171.19      169.16      4.95 o 
   8   5   1        8.64        6.50      2.01 o 
   9   5   1        1.70        2.92      1.80 o 
  10   5   1        3.31        1.41      2.11 o 
  11   5   1       30.08       24.62      4.40 o 
  12   5   1       10.53       12.89      3.76 o 
 -12   6   1       13.96       16.17      2.82 o 
 -11   6   1        2.56        5.67      2.10 o 
 -10   6   1       27.90       28.35      4.75 o 
  -9   6   1        2.11        1.28      1.52 o 
  -8   6   1        1.28        2.88      1.42 o 
  -7   6   1       30.39       29.43      2.34 o 
  -6   6   1      144.75      125.86      3.11 o 
  -5   6   1        3.91        3.05      1.05 o 
  -4   6   1     2479.83     2700.89     13.97 o 
  -3   6   1       57.53       77.19      2.13 o 
  -2   6   1      320.50      389.98      4.04 o 
  -1   6   1      256.70      263.95      3.47 o 
   0   6   1       60.60       58.14      2.00 o 
   1   6   1       71.62       73.23      2.75 o 
   2   6   1       15.88       11.81      1.03 o 
   3   6   1      241.02      247.65      3.59 o 
   4   6   1      172.29      146.78      3.07 o 
   5   6   1       20.18       17.10      1.59 o 
   6   6   1       44.94       44.11      2.25 o 
   7   6   1       56.87       52.13      2.91 o 
   8   6   1       45.72       36.00      3.67 o 
   9   6   1        8.65        7.92      2.10 o 
  10   6   1       70.68       76.19      4.39 o 
  11   6   1        1.16        2.35      2.48 o 
  12   6   1        2.14        8.25      2.94 o 
 -12   7   1       10.41       17.44      2.92 o 
 -11   7   1       14.53       17.59      2.91 o 
 -10   7   1       46.21       49.95      5.31 o 
  -9   7   1       26.10       24.59      2.69 o 
  -8   7   1        0.44        2.21      1.31 o 
  -7   7   1        6.83        7.61      1.67 o 
  -6   7   1      717.31      706.82      7.35 o 
  -5   7   1       38.95       47.92      2.19 o 
  -4   7   1       88.42      103.51      3.22 o 
  -3   7   1      759.50      781.55      6.61 o 
  -2   7   1      988.47      908.42      8.90 o 
  -1   7   1      549.65      550.70      5.94 o 
   0   7   1      585.08      570.75      5.12 o 
   1   7   1      215.24      213.40      3.81 o 
   2   7   1     1130.55     1238.52      9.81 o 
   3   7   1      432.40      411.47      9.17 o 
   4   7   1      156.57      126.35      3.01 o 
   5   7   1      371.21      358.88      5.84 o 
   6   7   1     1066.91     1082.96     10.43 o 
   7   7   1       15.98       21.59      2.18 o 
   8   7   1      101.73       98.13      5.03 o 
   9   7   1      113.86      119.91      5.86 o 
  10   7   1       14.36       11.91      2.61 o 
  11   7   1        6.99       10.59      5.06 o 
  12   7   1       11.68       11.56      4.92 o 
 -12   8   1       21.25       24.89      5.95 o 
 -11   8   1       11.95       11.03      4.81 o 
 -10   8   1       15.53       15.65      5.25 o 
  -9   8   1       77.59       73.32      9.07 o 
  -8   8   1      234.95      234.40      9.18 o 
  -7   8   1      230.29      246.59      7.36 o 
  -6   8   1       93.39       82.85      4.74 o 
  -5   8   1      343.07      335.95      6.65 o 
  -4   8   1      578.63      551.03      8.26 o 
  -3   8   1      683.36      651.28      8.86 o 
  -2   8   1      577.01      577.68      8.24 o 
  -1   8   1        7.11        3.01      1.49 o 
   0   8   1     2818.58     3098.90     20.97 o 
   1   8   1     1063.97     1085.73     11.42 o 
   2   8   1       85.28       80.63      3.42 o 
   3   8   1        1.37        0.14      1.17 o 
   4   8   1      397.92      377.96      6.06 o 
   5   8   1      407.11      392.91      6.41 o 
   6   8   1     1141.16     1193.00     13.11 o 
   7   8   1        0.52       -1.82      1.82 o 
   8   8   1      107.37      117.07      5.71 o 
   9   8   1       75.08       86.25      5.49 o 
  10   8   1       53.12       57.08      4.79 o 
 -11   9   1       34.28       32.16      7.44 o 
 -10   9   1      118.42      143.27     13.27 o 
  -9   9   1       71.37       74.10      6.57 o 
  -8   9   1       63.41       60.17      5.93 o 
  -7   9   1       35.53       45.42      4.18 o 
  -6   9   1      706.77      752.38     12.91 o 
  -5   9   1       60.45       74.56      4.30 o 
  -4   9   1       38.24       37.89      3.58 o 
  -3   9   1        0.68        2.86      1.63 o 
  -2   9   1      530.30      505.87      8.18 o 
  -1   9   1     1247.35     1259.98     13.10 o 
   0   9   1        7.76        4.34      1.77 o 
   1   9   1        0.22        1.38      1.48 o 
   2   9   1      456.94      427.19      7.54 o 
   3   9   1      675.94      682.96      9.70 o 
   4   9   1      182.06      171.80      6.61 o 
   5   9   1        0.11        0.75      1.56 o 
   6   9   1       63.56       66.48      4.53 o 
   7   9   1      360.90      412.60     12.62 o 
   8   9   1      260.14      292.74     10.97 o 
   9   9   1        3.58        4.56      2.93 o 
  10   9   1        2.43        1.55      2.40 o 
 -10  10   1        9.85        3.65      4.56 o 
  -9  10   1        5.20       10.93      3.43 o 
  -8  10   1      142.82      144.46      8.39 o 
  -7  10   1        0.81       -0.33      3.22 o 
  -6  10   1       83.79       77.10      5.12 o 
  -5  10   1       50.45       47.61      3.47 o 
  -4  10   1      306.60      288.22      6.75 o 
  -3  10   1      281.64      268.10      6.77 o 
  -2  10   1       24.17       19.24      2.52 o 
  -1  10   1      127.84      119.32      4.53 o 
   0  10   1        8.13        4.37      1.90 o 
   1  10   1      264.48      258.22      6.30 o 
   2  10   1       93.72       89.01      4.15 o 
   3  10   1        0.26        1.22      1.60 o 
   4  10   1      540.79      537.45      9.20 o 
   5  10   1      126.03      106.78      5.42 o 
   6  10   1       14.58       13.77      2.80 o 
   7  10   1       40.68       42.79      5.32 o 
   8  10   1       18.79       25.24      4.47 o 
   9  10   1       36.74       41.71      5.40 o 
  10  10   1       20.02       29.51      4.37 o 
  -9  11   1        6.43       10.95      6.03 o 
  -8  11   1        9.20        8.95      4.58 o 
  -7  11   1        2.58        0.30      2.78 o 
  -6  11   1        4.04        1.66      2.22 o 
  -5  11   1      123.52      116.30      4.88 o 
  -4  11   1       86.83       92.96      4.61 o 
  -3  11   1       22.74       15.12      2.44 o 
  -2  11   1       12.71        8.21      2.08 o 
  -1  11   1       23.12       27.82      2.94 o 
   0  11   1        0.77        1.99      1.73 o 
   1  11   1       24.05       25.07      3.74 o 
   2  11   1       94.37       81.84      4.26 o 
   3  11   1        1.68        3.19      1.79 o 
   4  11   1       17.03       15.98      2.64 o 
   5  11   1       63.50       55.23      4.58 o 
   6  11   1       23.71       30.14      4.67 o 
   7  11   1        2.24       -1.78      2.24 o 
   8  11   1        3.33        7.83      3.10 o 
   9  11   1        0.06        0.42      3.06 o 
  -8  12   1        2.39        4.63      3.24 o 
  -7  12   1        4.09       -1.57      2.68 o 
  -6  12   1        1.13        4.00      2.83 o 
  -5  12   1       51.40       56.00      4.81 o 
  -4  12   1        2.83        3.83      1.95 o 
  -3  12   1        7.89        9.61      2.30 o 
  -2  12   1        3.03        4.96      1.91 o 
  -1  12   1        2.15        4.15      1.94 o 
   0  12   1       66.91       66.21      4.24 o 
   1  12   1       79.47       88.48      4.70 o 
   2  12   1       15.70       13.94      2.47 o 
   3  12   1        3.25        2.72      1.76 o 
   4  12   1       14.18       12.53      2.77 o 
   5  12   1        6.33        7.31      2.80 o 
   6  12   1        1.09        3.14      3.28 o 
   7  12   1        3.71        5.52      2.73 o 
   8  12   1        0.60        2.90      3.26 o 
  -7  13   1        2.47        3.84      3.65 o 
  -6  13   1       45.71       51.01      5.99 o 
  -5  13   1       59.89       68.76      5.47 o 
  -4  13   1        8.14        3.40      3.35 o 
  -3  13   1       53.77       60.69      4.28 o 
  -2  13   1       91.25       91.07      5.00 o 
  -1  13   1      110.16      117.43      5.46 o 
   0  13   1       43.57       42.01      3.68 o 
   1  13   1        0.67        1.97      1.77 o 
   2  13   1      155.77      155.57      5.80 o 
   3  13   1       42.24       42.41      3.69 o 
   4  13   1       77.40       70.25      7.95 o 
   5  13   1        1.01       -1.95      1.95 o 
   6  13   1        7.55        7.21      5.57 o 
  -5  14   1       15.59       15.32      5.12 o 
  -4  14   1       84.30       90.30      6.23 o 
  -3  14   1       47.51       52.01      4.13 o 
  -2  14   1        0.26       -1.63      1.63 o 
  -1  14   1       42.73       42.09      3.75 o 
   0  14   1       36.16       44.04      3.85 o 
   1  14   1       88.96       96.52      8.24 o 
   2  14   1       18.47       15.28      2.48 o 
   3  14   1        4.52        2.13      2.10 o 
   4  14   1       32.65       37.55      4.28 o 
  -4  15   1       10.35       12.83      4.76 o 
  -3  15   1       17.77       16.22      3.26 o 
  -2  15   1       48.73       57.79      5.05 o 
  -1  15   1       29.27       36.03      3.67 o 
   0  15   1        2.60        0.56      2.71 o 
   1  15   1        7.38        8.05      2.19 o 
   2  15   1       17.48       18.28      3.66 o 
   3  15   1       31.50       30.14      6.19 o 
 -13   0   2        2.61       -2.65      2.65 o 
 -12   0   2      237.86      262.34     15.13 o 
 -11   0   2      183.69      197.42      8.43 o 
 -10   0   2        0.30       -2.14      2.27 o 
  -9   0   2      192.88      177.37      7.23 o 
  -8   0   2      137.38      106.22      5.38 o 
  -7   0   2     2558.38     2611.90     47.38 o 
  -6   0   2      298.45      245.47      4.47 o 
  -5   0   2       50.87       48.57      4.06 o 
  -4   0   2     2071.09     1920.92     20.46 o 
  -3   0   2     1883.97     1713.72     14.87 o 
  -1   0   2     4483.18     4732.87     23.12 o 
   0   0   2    24216.98    27397.11    198.63 o 
   1   0   2    16212.76    19462.92    465.96 o 
   2   0   2     9712.00    10844.40     50.52 o 
   3   0   2      614.18      654.11      7.42 o 
   4   0   2      955.55      991.86     10.77 o 
   5   0   2     2618.01     2744.31     19.11 o 
   6   0   2     4752.39     5125.22     42.28 o 
   7   0   2      523.39      481.14      8.01 o 
   8   0   2      101.67       85.22      6.90 o 
   9   0   2      312.78      304.18      9.45 o 
  10   0   2      337.68      312.28     15.62 o 
  11   0   2      132.92      122.14     11.39 o 
  12   0   2        0.14       -1.08      3.73 o 
 -13   1   2       45.31       36.63      4.98 o 
 -12   1   2        1.16        1.37      1.95 o 
 -11   1   2       63.62       56.86      3.86 o 
 -10   1   2      234.79      231.38      6.10 o 
  -9   1   2      183.67      189.54      5.28 o 
  -8   1   2        1.36       -1.04      1.34 o 
  -7   1   2       94.48       80.16      2.58 o 
  -6   1   2     2829.21     2936.53     13.75 o 
  -5   1   2     2357.63     2463.55     12.30 o 
  -4   1   2       77.50       73.93      2.48 o 
  -3   1   2      110.52       76.39      2.41 o 
  -2   1   2     7700.22     8576.55     33.44 o 
  -1   1   2    15848.80    16720.26     61.07 o 
   0   1   2    10549.97    11334.71     41.97 o 
   1   1   2     4116.26     4364.62     17.21 o 
   2   1   2     1562.82     1715.90     15.80 o 
   3   1   2     3562.94     3669.08     14.87 o 
   4   1   2     2199.58     2190.62     10.92 o 
   5   1   2     2792.90     2896.15     15.18 o 
   6   1   2       69.33       73.41      2.25 o 
   7   1   2      209.64      205.13      5.84 o 
   8   1   2      192.72      195.46      5.21 o 
   9   1   2      355.81      368.07      7.34 o 
  10   1   2       86.79       86.71      6.94 o 
  11   1   2       28.66       28.27      4.83 o 
  12   1   2       95.57      104.25      8.01 o 
 -13   2   2       12.63       19.06      3.91 o 
 -12   2   2       56.36       56.99      4.79 o 
 -11   2   2       39.68       47.62      3.95 o 
 -10   2   2        3.62        8.42      1.91 o 
  -9   2   2        3.95        4.38      1.61 o 
  -8   2   2      353.62      325.47      7.12 o 
  -7   2   2      642.47      657.49      7.14 o 
  -6   2   2       98.03      100.04      2.69 o 
  -5   2   2        0.49        0.09      0.81 o 
  -4   2   2     1377.90     1413.81      8.02 o 
  -3   2   2       14.95        3.43      0.56 o 
  -2   2   2     2096.72     2538.65     10.38 o 
  -1   2   2      404.60      654.03      3.96 o 
   0   2   2     2718.21     3206.41     11.76 o 
   1   2   2     2114.45     2270.78      9.42 o 
   2   2   2        1.65        1.88      0.73 o 
   3   2   2      596.37      570.09      5.36 o 
   4   2   2      485.44      519.69      7.59 o 
   5   2   2      606.36      572.74      5.42 o 
   6   2   2        2.54        2.65      0.89 o 
   7   2   2      805.39      834.41      8.79 o 
   8   2   2        2.17        1.44      1.63 o 
   9   2   2        3.30        2.84      2.75 o 
  10   2   2      182.28      191.06      9.61 o 
  11   2   2      111.04      108.60      9.21 o 
  12   2   2        2.02        3.38      2.92 o 
 -13   3   2        0.04        4.13      2.50 o 
 -12   3   2        0.01        3.16      2.17 o 
 -11   3   2       36.36       34.81      3.91 o 
 -10   3   2       24.43       23.17      2.62 o 
  -9   3   2        0.26       -0.08      1.32 o 
  -8   3   2        7.04        7.57      1.75 o 
  -7   3   2       52.93       51.31      2.81 o 
  -6   3   2       64.72       71.85      2.03 o 
  -5   3   2      920.98      993.03      6.84 o 
  -4   3   2     2788.59     3233.84     14.03 o 
  -3   3   2       11.96       11.61      1.19 o 
  -2   3   2     1756.00     1862.04      8.96 o 
  -1   3   2        7.08        7.32      0.98 o 
   0   3   2       16.13       17.33      0.87 o 
   1   3   2       32.53       32.43      1.18 o 
   2   3   2      261.82      292.68      3.32 o 
   3   3   2        1.72        1.83      0.75 o 
   4   3   2        9.02        6.22      0.99 o 
   5   3   2       47.57       52.38      2.02 o 
   6   3   2      177.57      176.85      4.52 o 
   7   3   2      134.91      132.03      3.78 o 
   8   3   2        4.14        1.38      1.63 o 
   9   3   2       39.89       33.97      3.60 o 
  10   3   2        0.92        0.92      2.87 o 
  11   3   2        0.16        4.50      2.98 o 
  12   3   2        1.85        1.25      4.92 o 
 -13   4   2       15.61       14.19      6.39 o 
 -12   4   2       76.71       71.10      5.34 o 
 -11   4   2       30.45       30.98      3.67 o 
 -10   4   2        0.99        0.58      1.89 o 
  -9   4   2       89.60       85.19      3.94 o 
  -8   4   2       44.16       39.20      2.46 o 
  -7   4   2      571.46      498.92      7.59 o 
  -6   4   2        9.11        7.35      1.49 o 
  -5   4   2     1974.44     2155.47     15.35 o 
  -4   4   2     1819.54     2022.92     10.62 o 
  -3   4   2     2160.22     2297.20     11.81 o 
  -2   4   2      197.31      159.71      2.25 o 
  -1   4   2      195.97      198.40      2.95 o 
   0   4   2      199.30      205.61      3.68 o 
   1   4   2     2728.84     2957.61     13.89 o 
   2   4   2      641.98      648.82      5.04 o 
   3   4   2       74.45       86.75      2.24 o 
   4   4   2      103.38      111.21      2.69 o 
   5   4   2      147.10      118.13      2.98 o 
   6   4   2      336.60      314.39      9.41 o 
   7   4   2       38.59       37.86      2.94 o 
   8   4   2      143.29      145.31      4.81 o 
   9   4   2      108.31      105.80      5.29 o 
  10   4   2      120.42      121.14      5.90 o 
  11   4   2       30.42       35.36     12.33 o 
  12   4   2        0.62       -3.01      3.01 o 
 -13   5   2       14.26       19.84      2.96 o 
 -12   5   2        0.35        2.63      1.83 o 
 -11   5   2      159.20      149.32      6.72 o 
 -10   5   2      148.06      139.10      5.60 o 
  -9   5   2      160.33      149.09      4.84 o 
  -8   5   2       97.90       80.68      3.29 o 
  -7   5   2        0.78        0.03      1.20 o 
  -6   5   2     2620.73     2776.75     16.90 o 
  -5   5   2     8205.76     8951.23     33.25 o 
  -4   5   2       36.98       44.79      4.55 o 
  -3   5   2      238.33      230.63      3.18 o 
  -2   5   2       86.09       61.12      1.60 o 
  -1   5   2     4267.13     4255.39     19.51 o 
   0   5   2     6304.24     6840.70     28.07 o 
   1   5   2       35.15       23.75      1.02 o 
   2   5   2      971.15     1050.74      6.98 o 
   3   5   2     1448.30     1302.96      8.42 o 
   4   5   2      768.76      680.25      6.77 o 
   5   5   2        8.41        3.38      1.15 o 
   6   5   2       72.63       68.16      3.40 o 
   7   5   2      376.07      357.61      7.37 o 
   8   5   2      535.15      545.77      9.07 o 
   9   5   2      273.77      262.33      6.67 o 
  10   5   2       12.51        6.54      2.34 o 
  11   5   2       22.03       18.86      4.24 o 
  12   5   2       43.29       50.99     11.67 o 
 -13   6   2       10.69       13.70      2.98 o 
 -12   6   2       52.38       60.84      4.99 o 
 -11   6   2       71.85       75.48      5.28 o 
 -10   6   2       34.35       34.68      3.73 o 
  -9   6   2       25.95       23.25      2.58 o 
  -8   6   2       75.22       63.72      3.13 o 
  -7   6   2      301.33      290.61      5.44 o 
  -6   6   2      462.52      435.63      6.25 o 
  -5   6   2      476.56      561.12      5.91 o 
  -4   6   2     2839.59     2898.52     14.59 o 
  -3   6   2     1737.81     1689.60      9.84 o 
  -2   6   2     2941.85     3104.03     14.01 o 
  -1   6   2        1.28        0.90      0.89 o 
   0   6   2     2123.00     2264.25     11.65 o 
   1   6   2     4319.63     4536.61     23.63 o 
   2   6   2     2837.35     3002.17     17.34 o 
   3   6   2      563.54      554.83      5.48 o 
   4   6   2      242.53      210.55      4.78 o 
   5   6   2     1321.45     1238.51     10.69 o 
   6   6   2      126.79      115.66      3.65 o 
   7   6   2      436.43      447.89      7.96 o 
   8   6   2       59.08       58.80      3.72 o 
   9   6   2       74.87       77.24      4.29 o 
  10   6   2      195.21      189.75      7.08 o 
  11   6   2       45.12       52.21      5.83 o 
 -12   7   2        2.39        3.43      2.51 o 
 -11   7   2       21.63       27.85      4.42 o 
 -10   7   2      102.04      105.88      7.26 o 
  -9   7   2      139.20      136.76      4.87 o 
  -8   7   2        1.98        1.89      1.28 o 
  -7   7   2      749.24      777.35      9.12 o 
  -6   7   2        4.97        9.90      1.65 o 
  -5   7   2      716.62      707.53      7.89 o 
  -4   7   2      723.29      746.06      7.96 o 
  -3   7   2      341.54      365.11      5.28 o 
  -2   7   2     2270.31     2468.13     14.84 o 
  -1   7   2     1143.36     1119.66      9.15 o 
   0   7   2      800.82      784.02      6.48 o 
   1   7   2      176.01      189.07      3.77 o 
   2   7   2       20.60       20.90      1.73 o 
   3   7   2      532.38      495.16      6.36 o 
   4   7   2     1032.20      982.92      9.50 o 
   5   7   2      217.80      209.50      5.41 o 
   6   7   2      220.35      235.77      5.92 o 
   7   7   2      193.35      211.75      6.58 o 
   8   7   2      131.20      121.95      5.79 o 
   9   7   2       94.70      102.11      5.78 o 
  10   7   2        0.04       -0.01      2.51 o 
  11   7   2       11.56       19.63      5.95 o 
 -11   8   2       16.27       12.44      5.39 o 
 -10   8   2       16.11       10.45      4.87 o 
  -9   8   2        3.03        3.93      2.23 o 
  -8   8   2        4.62        9.80      2.76 o 
  -7   8   2       21.97       16.31      2.31 o 
  -6   8   2      619.20      631.03      9.38 o 
  -5   8   2       56.53       68.35      2.97 o 
  -4   8   2       25.82       31.25      2.21 o 
  -3   8   2      571.17      586.21      7.07 o 
  -2   8   2       49.22       57.94      2.79 o 
  -1   8   2        0.02       -1.02      1.02 o 
   0   8   2       76.39       74.54      2.26 o 
   1   8   2      185.59      181.51      3.92 o 
   2   8   2      309.85      299.47      5.09 o 
   3   8   2        6.95        9.85      1.57 o 
   4   8   2      211.01      211.10      4.71 o 
   5   8   2       71.35       64.70      5.19 o 
   6   8   2       85.65       78.07      4.01 o 
   7   8   2       28.96       25.94      2.83 o 
   8   8   2       50.46       44.24      6.40 o 
   9   8   2        9.31       11.47      3.05 o 
  10   8   2       11.85       12.80      6.54 o 
  11   8   2        8.87        7.80      4.51 o 
 -11   9   2       12.28       18.47      5.81 o 
 -10   9   2       22.04       21.93      6.58 o 
  -9   9   2        4.85        4.79      3.04 o 
  -8   9   2        1.24        2.89      2.00 o 
  -7   9   2       10.14        7.79      2.47 o 
  -6   9   2        5.67        7.16      2.93 o 
  -5   9   2       12.64        9.96      2.11 o 
  -4   9   2       34.59       35.85      2.99 o 
  -3   9   2        1.09        1.39      2.77 o 
  -2   9   2       25.35       25.35      2.65 o 
  -1   9   2       29.80       19.41      2.39 o 
   0   9   2       16.46       13.70      2.12 o 
   1   9   2       11.91       13.54      2.16 o 
   2   9   2        4.24        5.28      1.71 o 
   3   9   2       23.05       19.59      2.42 o 
   4   9   2      576.76      590.92     11.04 o 
   5   9   2        3.59        1.95      1.97 o 
   6   9   2        2.66        2.87      2.00 o 
   7   9   2        8.02        6.18      2.16 o 
   8   9   2        3.62       -0.08      2.60 o 
   9   9   2        6.26        7.29      3.02 o 
  10   9   2        3.92       -2.35      2.90 o 
 -10  10   2        7.08        7.69      4.76 o 
  -9  10   2       43.30       39.05      5.21 o 
  -8  10   2      149.25      160.05      8.51 o 
  -7  10   2       97.29      102.85      5.87 o 
  -6  10   2        2.65       -0.56      1.99 o 
  -5  10   2        2.53        3.85      2.50 o 
  -4  10   2      128.24      127.25      6.82 o 
  -3  10   2      102.34       92.66      4.25 o 
  -2  10   2      147.36      119.67      4.56 o 
  -1  10   2       30.69       29.51      2.87 o 
   0  10   2        5.83        4.79      1.86 o 
   1  10   2      349.89      367.91      7.44 o 
   2  10   2       74.59       78.10      3.96 o 
   3  10   2        2.95        2.74      1.69 o 
   4  10   2      103.33      110.33      5.36 o 
   5  10   2      251.07      231.48      7.48 o 
   6  10   2      209.97      232.21     10.14 o 
   7  10   2       55.04       45.09      5.51 o 
   8  10   2        2.80        0.97      2.56 o 
   9  10   2       10.34       13.19      3.41 o 
  10  10   2       29.49       50.60      7.85 o 
  -9  11   2       10.48       12.96      8.20 o 
  -8  11   2       84.78       89.18     12.89 o 
  -7  11   2       52.79       53.48      4.84 o 
  -6  11   2      165.58      175.19      7.03 o 
  -5  11   2      206.30      213.36      7.61 o 
  -4  11   2       33.79       29.49      3.01 o 
  -3  11   2        0.05        1.50      1.70 o 
  -2  11   2       94.86       90.14      4.45 o 
  -1  11   2      375.93      351.37      7.91 o 
   0  11   2      578.98      546.92      9.55 o 
   1  11   2       11.62       12.70      2.28 o 
   2  11   2       69.00       70.90      4.06 o 
   3  11   2      368.55      356.04     11.43 o 
   4  11   2       44.64       37.73      3.94 o 
   5  11   2      130.77      130.24      6.03 o 
   6  11   2        6.88        7.64      2.35 o 
   7  11   2       95.73       95.24      7.66 o 
   8  11   2       68.63       95.51      7.84 o 
   9  11   2        5.14       12.72      4.29 o 
  -9  12   2       23.55       29.51      6.91 o 
  -8  12   2        7.36        9.31      3.64 o 
  -7  12   2      146.27      150.17      7.12 o 
  -6  12   2       35.85       40.29      4.28 o 
  -5  12   2        9.10       14.95      3.16 o 
  -4  12   2       74.20       80.50      5.63 o 
  -3  12   2      314.69      290.11     11.59 o 
  -2  12   2      206.25      194.75      6.15 o 
  -1  12   2        1.37        3.22      1.91 o 
   0  12   2      133.83      134.75      5.57 o 
   1  12   2       48.37       39.48      4.07 o 
   2  12   2      487.90      510.23      9.74 o 
   3  12   2        0.14       -1.67      1.67 o 
   4  12   2       57.02       57.53      4.81 o 
   5  12   2       91.00       82.66      5.54 o 
   6  12   2       55.50       56.34      5.41 o 
   7  12   2       25.34       27.40      4.53 o 
  -7  13   2        5.18       15.10      5.42 o 
  -6  13   2        5.07        9.46      2.95 o 
  -5  13   2       59.80       68.66      7.95 o 
  -4  13   2       64.25       70.09      6.33 o 
  -3  13   2        2.90        3.65      1.85 o 
  -2  13   2      179.55      174.87      6.06 o 
  -1  13   2       23.72       19.49      2.76 o 
   0  13   2       59.93       56.03      4.19 o 
   1  13   2        0.02       -0.51      1.56 o 
   2  13   2       32.99       27.31      3.09 o 
   3  13   2       89.67       90.24      5.86 o 
   4  13   2       48.33       51.88      4.76 o 
   5  13   2        0.05        3.37      2.01 o 
   6  13   2        0.59       -0.28      3.29 o 
  -5  14   2        0.42        0.02      5.16 o 
  -4  14   2        0.78       -0.48      3.33 o 
  -3  14   2       16.03       16.29      2.60 o 
  -2  14   2        4.53        6.65      2.03 o 
  -1  14   2        0.11        2.02      1.68 o 
   0  14   2        2.67       -0.77      1.61 o 
   1  14   2        7.49        7.59      2.14 o 
   2  14   2        4.12        6.16      2.46 o 
   3  14   2        2.22        1.84      2.12 o 
   4  14   2        4.63       13.08      4.18 o 
   5  14   2        6.62        7.13      3.57 o 
  -3  15   2        0.91        3.87      3.62 o 
  -2  15   2       11.48       13.23      2.68 o 
  -1  15   2        0.30       -1.67      1.67 o 
   0  15   2        0.04       -2.94      2.94 o 
   1  15   2        0.46       -2.54      2.54 o 
 -13   1   3       23.79       27.16      4.20 o 
 -12   1   3       12.42        8.55      1.91 o 
 -11   1   3        7.58        4.90      1.83 o 
 -10   1   3      171.59      165.98      5.31 o 
  -9   1   3      200.04      209.54      6.25 o 
  -8   1   3       34.54       22.95      2.31 o 
  -7   1   3       79.28       91.00      3.37 o 
  -6   1   3      117.71      133.26      2.84 o 
  -5   1   3     1155.89     1256.47      8.58 o 
  -4   1   3     2521.10     2744.09     19.49 o 
  -3   1   3      301.42      354.58      4.41 o 
  -2   1   3       18.24       20.15      0.85 o 
  -1   1   3      411.63      438.54      3.69 o 
   0   1   3     5038.32     5585.65     20.39 o 
   1   1   3      290.60      278.30      3.47 o 
   2   1   3      117.09      120.81      2.26 o 
   3   1   3      263.31      323.29      5.68 o 
   4   1   3     8041.87     8881.58     31.92 o 
   5   1   3      459.40      394.13      4.41 o 
   6   1   3        6.19        7.21      1.41 o 
   7   1   3       26.88       26.40      2.63 o 
   8   1   3      138.60      134.04      4.68 o 
   9   1   3      122.69      127.04      4.78 o 
  10   1   3       14.98       15.37      4.33 o 
  11   1   3       21.94       22.91      4.28 o 
  12   1   3        1.74        7.60      3.19 o 
 -13   2   3        3.91        7.56      2.33 o 
 -12   2   3      138.60      137.45      5.34 o 
 -11   2   3      482.90      506.22      9.53 o 
 -10   2   3       56.90       67.27      3.95 o 
  -9   2   3        1.41        1.00      1.42 o 
  -8   2   3      553.95      504.05      8.02 o 
  -7   2   3      360.03      309.10      4.82 o 
  -6   2   3     4402.46     4409.35     25.24 o 
  -5   2   3      278.96      237.64      4.25 o 
  -4   2   3      223.91      239.80      3.81 o 
  -3   2   3      603.76      572.09      4.11 o 
  -2   2   3      165.83      144.58      1.99 o 
  -1   2   3     2451.94     2633.50     14.58 o 
   0   2   3       42.26       50.19      1.19 o 
   1   2   3     1878.21     2224.54     10.64 o 
   2   2   3     3498.90     3922.87     17.66 o 
   3   2   3     1219.20     1188.92      8.52 o 
   4   2   3      332.13      352.80      4.11 o 
   5   2   3      827.39      874.75      8.25 o 
   6   2   3      979.08      959.24      9.27 o 
   7   2   3      682.30      702.06      9.65 o 
   8   2   3      229.87      218.71      5.80 o 
   9   2   3       19.85       15.46      2.34 o 
  10   2   3      240.35      254.03      8.09 o 
  11   2   3       68.15       62.90      8.21 o 
  12   2   3       12.49       17.62      4.12 o 
 -13   3   3       86.58       92.51      7.86 o 
 -12   3   3       26.70       35.44      4.00 o 
 -11   3   3       27.57       22.53      2.72 o 
 -10   3   3      493.20      504.42     10.35 o 
  -9   3   3      201.76      186.42      5.36 o 
  -8   3   3     1032.04     1060.97     11.98 o 
  -7   3   3      223.38      241.83      4.47 o 
  -6   3   3     2117.52     2370.79     16.30 o 
  -5   3   3     5282.53     5920.83     23.00 o 
  -4   3   3     2329.23     2524.60     11.78 o 
  -3   3   3      402.68      406.99      3.72 o 
  -2   3   3       26.13       38.02      1.23 o 
  -1   3   3     2655.55     2718.21     13.31 o 
   0   3   3     3570.80     3880.19     14.60 o 
   1   3   3     5132.68     5338.43     24.10 o 
   2   3   3      803.88      856.41      6.13 o 
   3   3   3     1450.70     1408.60      8.78 o 
   4   3   3     1682.55     1564.23     10.73 o 
   5   3   3      857.00      791.07      8.28 o 
   6   3   3      980.75     1016.79     10.72 o 
   7   3   3        8.94       10.58      1.75 o 
   8   3   3      302.12      323.90      7.78 o 
   9   3   3      325.63      335.71      8.79 o 
  10   3   3      168.78      168.28      6.71 o 
  11   3   3        8.70        3.18      3.00 o 
  12   3   3       15.53        9.79      5.23 o 
 -13   4   3       13.83       17.04      5.41 o 
 -12   4   3       61.48       61.85      5.05 o 
 -11   4   3      144.32      151.54      5.36 o 
 -10   4   3       85.53       92.78      4.50 o 
  -9   4   3       51.88       61.60      3.63 o 
  -8   4   3      123.95       98.40      4.45 o 
  -7   4   3     1802.28     1873.47     13.60 o 
  -6   4   3     2612.13     2705.19     16.26 o 
  -5   4   3      349.68      330.37      3.93 o 
  -4   4   3      123.73      128.62      2.41 o 
  -3   4   3      781.89      788.66      5.76 o 
  -2   4   3     2743.57     2737.83     13.14 o 
  -1   4   3      601.20      535.64      4.16 o 
   0   4   3      680.18      761.62      5.18 o 
   1   4   3      619.85      669.95      5.17 o 
   2   4   3     4029.34     4239.56     18.98 o 
   3   4   3      592.04      545.68      5.41 o 
   4   4   3       31.54       32.00      2.44 o 
   5   4   3      132.11      113.28      3.78 o 
   6   4   3      934.55      918.41     13.30 o 
   7   4   3       31.47       35.76      2.92 o 
   8   4   3      253.04      237.74      7.21 o 
   9   4   3       10.62        6.22      3.38 o 
  10   4   3       61.29       55.63      6.39 o 
  11   4   3       76.69       82.66      8.30 o 
  12   4   3       16.26       20.24      5.72 o 
 -13   5   3        2.18        2.96      2.10 o 
 -12   5   3        0.41       -1.38      1.74 o 
 -11   5   3        0.99       -0.70      1.27 o 
 -10   5   3       11.47       15.18      2.21 o 
  -9   5   3       91.03       96.88      4.43 o 
  -8   5   3       27.80       28.27      2.67 o 
  -7   5   3        8.15        3.37      1.36 o 
  -6   5   3        8.15        6.33      1.38 o 
  -5   5   3       35.50       21.07      1.55 o 
  -4   5   3     2990.35     3292.87     15.39 o 
  -3   5   3      104.38      116.64      3.27 o 
  -2   5   3      107.26      118.44      2.10 o 
  -1   5   3      327.67      333.49      4.39 o 
   0   5   3      697.11      737.15      6.62 o 
   1   5   3        9.01        9.08      0.90 o 
   2   5   3      186.77      191.30      3.55 o 
   3   5   3      316.24      324.71      4.39 o 
   4   5   3     1183.61     1160.29     10.90 o 
   5   5   3       56.04       44.76      2.86 o 
   6   5   3        8.77        6.76      1.99 o 
   7   5   3        2.78        1.77      1.75 o 
   8   5   3       44.35       38.25      3.77 o 
   9   5   3        0.99       -1.83      1.83 o 
  10   5   3        4.54        5.02      2.36 o 
  11   5   3        0.23       -0.35      2.84 o 
  12   5   3        8.26        4.89      4.42 o 
 -13   6   3        0.07        0.80      3.35 o 
 -12   6   3        0.45        3.38      1.88 o 
 -11   6   3        5.01        3.00      1.93 o 
 -10   6   3       30.27       28.85      2.79 o 
  -9   6   3       54.23       42.24      3.33 o 
  -8   6   3       62.69       52.60      2.95 o 
  -7   6   3      122.07      122.72      3.72 o 
  -6   6   3       17.15       18.14      1.85 o 
  -5   6   3      177.48      193.22      3.52 o 
  -4   6   3      156.02      172.80      3.14 o 
  -3   6   3      410.44      413.68      4.44 o 
  -2   6   3       95.41       72.08      2.63 o 
  -1   6   3      277.99      284.15      4.37 o 
   0   6   3      203.24      213.24      3.07 o 
   1   6   3      121.83      133.49      2.76 o 
   2   6   3      139.24      146.81      3.32 o 
   3   6   3        6.57        4.50      1.03 o 
   4   6   3       12.41       12.60      1.64 o 
   5   6   3      216.46      209.13      7.14 o 
   6   6   3       12.24        7.18      1.96 o 
   7   6   3       10.44       13.14      2.25 o 
   8   6   3        6.96        5.79      1.99 o 
   9   6   3       37.68       29.36      3.58 o 
  10   6   3        7.24        8.93      3.18 o 
  11   6   3        9.17        9.10      5.59 o 
 -12   7   3        1.18        5.09      2.59 o 
 -11   7   3        1.17        1.62      2.27 o 
 -10   7   3      100.02      102.99      5.34 o 
  -9   7   3        5.36       11.23      2.48 o 
  -8   7   3       54.06       50.93      3.39 o 
  -7   7   3      260.97      214.77      5.66 o 
  -6   7   3       39.92       43.61      3.07 o 
  -5   7   3      790.42      769.65     10.87 o 
  -4   7   3      528.98      538.72      6.69 o 
  -3   7   3        1.63        1.04      1.09 o 
  -2   7   3        4.89        4.06      1.13 o 
  -1   7   3      917.97      910.39      8.40 o 
   0   7   3     1241.86     1311.48      9.07 o 
   1   7   3      740.59      776.91      8.96 o 
   2   7   3       14.23       14.73      1.61 o 
   3   7   3      451.21      456.00      6.20 o 
   4   7   3      611.63      570.20      8.49 o 
   5   7   3       93.92       96.50      4.09 o 
   6   7   3       32.62       25.69      3.15 o 
   7   7   3        5.15        4.63      1.80 o 
   8   7   3       45.77       40.68      4.07 o 
   9   7   3      161.76      169.18      8.44 o 
  10   7   3        7.43        7.47      4.12 o 
  11   7   3        0.11       -0.66      4.18 o 
 -11   8   3      162.37      192.90     10.44 o 
 -10   8   3       48.47       56.73      5.87 o 
  -9   8   3        8.88       11.93      2.53 o 
  -8   8   3       24.12       28.16      3.22 o 
  -7   8   3       53.21       71.67      3.89 o 
  -6   8   3      618.04      594.38      9.22 o 
  -5   8   3       16.08       19.45      3.42 o 
  -4   8   3      427.25      411.28      6.20 o 
  -3   8   3      556.00      565.28      7.10 o 
  -2   8   3      232.18      221.79      4.43 o 
  -1   8   3      763.64      727.87      7.89 o 
   0   8   3       58.84       63.98      2.24 o 
   1   8   3      321.45      347.19      6.30 o 
   2   8   3      932.20      946.87      9.33 o 
   3   8   3      840.58      872.00     10.76 o 
   4   8   3       86.56       77.45      6.17 o 
   5   8   3       26.44       24.47      2.73 o 
   6   8   3      463.79      496.54      8.92 o 
   7   8   3      313.15      329.15      8.49 o 
   8   8   3      103.77      116.87      6.13 o 
   9   8   3       15.75       14.74      3.98 o 
  10   8   3       31.65       44.06      5.47 o 
 -11   9   3        0.59        7.27      4.70 o 
 -10   9   3       88.19      106.79     12.25 o 
  -9   9   3      346.50      370.90     19.11 o 
  -8   9   3       33.79       42.34      4.41 o 
  -7   9   3        4.55        7.69      2.48 o 
  -6   9   3      328.94      351.55      9.05 o 
  -5   9   3      172.46      195.16      6.78 o 
  -4   9   3      279.29      304.25      6.62 o 
  -3   9   3      227.40      229.13      5.81 o 
  -2   9   3       49.48       47.84      3.19 o 
  -1   9   3      630.30      647.61      9.37 o 
   0   9   3      338.91      325.53      8.44 o 
   1   9   3      302.68      311.11      6.56 o 
   2   9   3       15.27       18.03      2.31 o 
   3   9   3       17.15       10.42      2.39 o 
   4   9   3      427.50      432.55      9.49 o 
   5   9   3      394.51      403.86     12.34 o 
   6   9   3       86.01       75.47      5.00 o 
   7   9   3       44.72       44.25      4.16 o 
   8   9   3      121.73      124.20     22.99 o 
   9   9   3       94.12       91.31     10.51 o 
  10   9   3       20.27       23.81      5.75 o 
 -10  10   3       39.30       40.12      8.77 o 
  -9  10   3      122.20      113.51     12.53 o 
  -8  10   3      142.97      140.51      6.48 o 
  -7  10   3       78.97       95.62      6.99 o 
  -6  10   3        4.49        8.66      2.65 o 
  -5  10   3       80.49       84.93      5.35 o 
  -4  10   3       40.47       38.75      3.21 o 
  -3  10   3      195.78      195.54      6.88 o 
  -2  10   3      290.78      278.86      6.55 o 
  -1  10   3       19.67       16.90      2.45 o 
   0  10   3        3.56        0.03      1.54 o 
   1  10   3      304.06      290.18      6.68 o 
   2  10   3       16.97       15.00      2.16 o 
   3  10   3      160.20      152.63      5.99 o 
   4  10   3        1.48        3.19      2.05 o 
   5  10   3       16.42       12.43      3.11 o 
   6  10   3      328.43      296.97      8.71 o 
   7  10   3       28.02       34.56      3.93 o 
   8  10   3        5.94       10.85      3.05 o 
   9  10   3        0.29        0.84      7.16 o 
  -9  11   3        1.70        7.16      5.39 o 
  -8  11   3       49.60       52.16      4.82 o 
  -7  11   3        4.79        6.13      2.36 o 
  -6  11   3        3.82        0.93      2.95 o 
  -5  11   3        3.02        2.98      2.40 o 
  -4  11   3      175.36      169.87      5.63 o 
  -3  11   3       25.69       26.59      2.96 o 
  -2  11   3        1.65       -0.68      1.57 o 
  -1  11   3        0.85        1.30      1.93 o 
   0  11   3       33.88       29.90      3.05 o 
   1  11   3      150.57      140.44      5.07 o 
   2  11   3      104.55       95.50      5.40 o 
   3  11   3        2.22        0.68      1.98 o 
   4  11   3       18.68       10.15      2.55 o 
   5  11   3        1.73       -1.68      1.68 o 
   6  11   3       10.22        8.85      2.38 o 
   7  11   3        0.43        5.12      2.57 o 
   8  11   3        9.52       10.81      3.19 o 
  -9  12   3        6.36       23.53      5.78 o 
  -8  12   3       15.78       18.56      3.23 o 
  -7  12   3       12.22        7.79      3.21 o 
  -6  12   3        0.76       -0.97      1.97 o 
  -5  12   3       26.20       26.39      3.65 o 
  -4  12   3        2.56        0.89      2.19 o 
  -3  12   3       83.93       82.70      4.61 o 
  -2  12   3       20.23       17.25      2.62 o 
  -1  12   3       23.18       20.17      2.67 o 
   0  12   3        0.04       -0.48      1.68 o 
   1  12   3       82.65       89.40      4.71 o 
   2  12   3       11.98        7.35      2.37 o 
   3  12   3       27.49       27.15      3.48 o 
   4  12   3       34.34       34.87      3.94 o 
   5  12   3        2.97        4.20      2.14 o 
   6  12   3       30.62       28.64      3.67 o 
   7  12   3        0.04       -1.77      3.07 o 
  -7  13   3        0.19        3.33      2.78 o 
  -6  13   3        4.29        3.42      2.12 o 
  -5  13   3       43.91       48.04      4.79 o 
  -4  13   3       87.54       90.21      6.02 o 
  -3  13   3        0.10        4.57      1.85 o 
  -2  13   3        8.18        6.83      2.10 o 
  -1  13   3       37.44       36.53      3.51 o 
   0  13   3      180.82      198.50      6.61 o 
   1  13   3       74.58       73.10      5.38 o 
   2  13   3       33.74       29.42      3.67 o 
   3  13   3       24.10       21.43      5.23 o 
   4  13   3       50.14       56.98      5.01 o 
   5  13   3       38.63       35.66      4.03 o 
   6  13   3        0.12        2.46      2.99 o 
  -6  14   3       41.20       49.83      8.82 o 
  -5  14   3        4.45        5.97      4.15 o 
  -4  14   3       37.13       47.64      4.82 o 
  -3  14   3       56.42       70.60      7.35 o 
  -2  14   3       65.77       66.56      4.60 o 
  -1  14   3        3.78        4.21      1.91 o 
   0  14   3        7.72       12.49      2.45 o 
   1  14   3       56.82       72.39      5.68 o 
   2  14   3       90.34       94.04      6.25 o 
   3  14   3       29.61       30.43      3.92 o 
   4  14   3        2.56        3.32      3.48 o 
   5  14   3       12.04       14.43      5.06 o 
  -2  15   3        0.02        3.44      7.47 o 
  -1  15   3      100.85      107.46      7.88 o 
   0  15   3        1.61        5.56      4.06 o 
 -13   0   4       61.30       65.59      6.29 o 
 -12   0   4       39.71       46.13      5.40 o 
 -11   0   4      436.49      463.12     12.93 o 
 -10   0   4      307.57      326.68     10.28 o 
  -9   0   4       58.31       57.35      5.00 o 
  -8   0   4       33.90       41.96      4.10 o 
  -7   0   4     1053.96      980.18     18.97 o 
  -6   0   4     2867.98     2755.84     26.16 o 
  -5   0   4     2967.76     3136.61     26.99 o 
  -4   0   4      658.96      677.35      7.84 o 
  -3   0   4     1049.91     1075.60     12.22 o 
  -2   0   4     6501.69     6855.44     38.50 o 
  -1   0   4      573.79      678.63      6.73 o 
   0   0   4     5446.96     5379.02     31.62 o 
   1   0   4       59.02      101.95      2.95 o 
   2   0   4     4749.63     5019.84     27.10 o 
   3   0   4     4227.74     4642.94     26.14 o 
   4   0   4      303.80      258.04      5.75 o 
   5   0   4        9.12       12.58      2.79 o 
   6   0   4      471.74      465.86     10.89 o 
   7   0   4      922.36      930.34     22.23 o 
   8   0   4      297.74      299.30     10.23 o 
   9   0   4       10.44       11.09      3.40 o 
  10   0   4      235.98      221.95      9.34 o 
  11   0   4      113.45       96.51     10.92 o 
 -13   1   4       24.48       20.60      3.06 o 
 -12   1   4      152.80      152.89      5.59 o 
 -11   1   4        5.95        4.29      1.64 o 
 -10   1   4       72.95       72.89      4.08 o 
  -9   1   4      385.84      412.45      7.76 o 
  -8   1   4      179.45      184.74      5.63 o 
  -7   1   4      421.41      387.94      6.66 o 
  -6   1   4      100.57      109.29      2.51 o 
  -5   1   4     2273.08     2490.14     13.47 o 
  -4   1   4     3017.25     3275.28     15.79 o 
  -3   1   4     1750.52     1866.40     10.49 o 
  -2   1   4       44.32       44.49      1.39 o 
  -1   1   4      232.72      235.46      2.96 o 
   0   1   4     3766.27     3977.82     15.59 o 
   1   1   4      156.63      106.20      1.59 o 
   2   1   4     1194.03     1218.94      8.21 o 
   3   1   4      903.53      929.79      7.44 o 
   4   1   4     1299.50     1278.91     10.08 o 
   5   1   4     3102.18     3236.95     32.35 o 
   6   1   4      183.40      178.42      5.02 o 
   7   1   4       43.28       37.73      3.36 o 
   8   1   4      104.75      110.09      4.50 o 
   9   1   4      424.50      456.62      8.95 o 
  10   1   4      199.40      231.92      7.94 o 
  11   1   4       14.34       18.06      4.30 o 
 -14   2   4       11.46       11.72      3.54 o 
 -13   2   4        2.38        2.14      1.32 o 
 -12   2   4        5.10        4.52      1.87 o 
 -11   2   4        3.75        3.94      2.26 o 
 -10   2   4       73.92       82.08      4.27 o 
  -9   2   4       90.43       83.13      4.04 o 
  -8   2   4      102.37      100.59      3.90 o 
  -7   2   4      357.22      374.08      6.64 o 
  -6   2   4      179.00      181.00      3.49 o 
  -5   2   4      464.86      425.29      6.08 o 
  -4   2   4       62.90       53.89      2.94 o 
  -3   2   4       15.72        8.14      0.72 o 
  -2   2   4     1332.06     1369.03      7.53 o 
  -1   2   4     2547.02     2525.14     12.34 o 
   0   2   4      478.38      512.72      4.51 o 
   1   2   4      580.48      552.22      7.14 o 
   2   2   4      495.11      487.16      5.14 o 
   3   2   4     1174.75     1201.52      9.04 o 
   4   2   4      293.03      231.41      4.12 o 
   5   2   4      166.11      151.77      5.62 o 
   6   2   4        6.01        1.97      1.65 o 
   7   2   4       82.59       77.76      3.95 o 
   8   2   4        8.10        3.95      3.18 o 
   9   2   4       16.78       18.00      2.60 o 
  10   2   4        9.38        5.65      2.43 o 
  11   2   4       53.50       52.37      6.46 o 
 -13   3   4        0.42        3.91      1.96 o 
 -12   3   4       24.00       21.05      3.73 o 
 -11   3   4        0.30        0.38      1.42 o 
 -10   3   4       24.45       18.54      2.46 o 
  -9   3   4       11.89       12.35      2.05 o 
  -8   3   4        3.96        4.81      2.85 o 
  -7   3   4        2.65        1.97      1.28 o 
  -6   3   4       38.05       37.13      2.03 o 
  -5   3   4      139.31      133.77      3.05 o 
  -4   3   4        2.92        2.43      0.67 o 
  -3   3   4       58.91       67.79      1.69 o 
  -2   3   4       44.39       52.81      1.92 o 
  -1   3   4      250.01      277.00      3.16 o 
   0   3   4      432.51      395.46      3.57 o 
   1   3   4      251.24      297.01      3.23 o 
   2   3   4      930.98     1105.29      8.65 o 
   3   3   4      484.78      471.67      6.55 o 
   4   3   4       46.15       55.02      2.44 o 
   5   3   4       26.81       29.09      2.15 o 
   6   3   4        8.34        6.11      1.82 o 
   7   3   4        5.21        8.17      2.06 o 
   8   3   4        0.16        0.27      1.55 o 
   9   3   4        0.18       -0.57      1.65 o 
  10   3   4        2.50        1.09      2.18 o 
  11   3   4        3.50        3.44      3.26 o 
 -13   4   4        0.37        1.75      2.70 o 
 -12   4   4       34.11       31.77      3.07 o 
 -11   4   4       95.43       97.56      4.69 o 
 -10   4   4      306.09      299.48      7.17 o 
  -9   4   4        0.13        1.37      1.38 o 
  -8   4   4       26.78       26.53      2.55 o 
  -7   4   4      274.68      244.47      4.70 o 
  -6   4   4      482.06      443.52      5.95 o 
  -5   4   4      712.68      648.17      9.76 o 
  -4   4   4      398.70      483.28      4.68 o 
  -3   4   4       75.08       65.12      1.88 o 
  -2   4   4     1035.35      962.65      6.53 o 
  -1   4   4     1394.46     1317.60      7.81 o 
   0   4   4       14.67       24.75      1.24 o 
   1   4   4      648.81      732.62      6.66 o 
   2   4   4      489.99      492.29      4.98 o 
   3   4   4     1587.39     1654.15     12.83 o 
   4   4   4      540.83      524.23      7.28 o 
   5   4   4      132.78      111.83      3.88 o 
   6   4   4       89.41       79.59      3.64 o 
   7   4   4       55.39       38.84      3.73 o 
   8   4   4      215.56      194.33      8.16 o 
   9   4   4       64.95       59.91      4.81 o 
  10   4   4       12.15       13.58      2.99 o 
  11   4   4       22.52       16.55      5.93 o 
 -13   5   4       14.91       20.06      6.47 o 
 -12   5   4       94.96       94.67      4.79 o 
 -11   5   4        0.24       -0.32      2.16 o 
 -10   5   4        6.58        7.54      1.81 o 
  -9   5   4      116.41      104.73      5.74 o 
  -8   5   4       59.24       62.83      3.59 o 
  -7   5   4      246.51      207.99      4.55 o 
  -6   5   4       22.22       26.30      2.02 o 
  -5   5   4     2093.70     2168.19     14.10 o 
  -4   5   4     2640.55     2728.17     13.73 o 
  -3   5   4      920.34      821.31      6.38 o 
  -2   5   4        4.04        4.21      0.72 o 
  -1   5   4      387.63      352.01      4.29 o 
   0   5   4     6509.48     7031.88     26.33 o 
   1   5   4     2981.83     3050.30     13.22 o 
   2   5   4     2460.02     2420.24     13.52 o 
   3   5   4      586.18      570.84      7.29 o 
   4   5   4      554.17      511.89      7.37 o 
   5   5   4      444.27      414.50      7.10 o 
   6   5   4       50.50       53.56      3.34 o 
   7   5   4       21.51       19.84      3.02 o 
   8   5   4       40.87       39.29      3.98 o 
   9   5   4      167.94      170.73      6.75 o 
  10   5   4      114.38      105.90      6.14 o 
  11   5   4        0.44        1.82      2.09 o 
 -12   6   4       35.64       41.66      4.82 o 
 -11   6   4      161.23      175.47      5.73 o 
 -10   6   4       81.76       96.05      4.48 o 
  -9   6   4       27.15       31.79      2.93 o 
  -8   6   4      106.28       97.25      4.11 o 
  -7   6   4      528.93      493.69      7.09 o 
  -6   6   4     1183.26     1151.45     10.54 o 
  -5   6   4      650.74      619.97      7.15 o 
  -4   6   4       42.92       32.61      1.66 o 
  -3   6   4      479.10      447.55      6.33 o 
  -2   6   4     2814.30     2790.75     16.10 o 
  -1   6   4      632.10      557.91      6.37 o 
   0   6   4     2367.13     2297.68     12.74 o 
   1   6   4      285.04      310.55      4.29 o 
   2   6   4     3550.93     3654.84     19.55 o 
   3   6   4      711.44      692.77      8.96 o 
   4   6   4      161.40      152.38      5.30 o 
   5   6   4       90.29       67.62      4.18 o 
   6   6   4      288.23      255.12      7.29 o 
   7   6   4      440.57      438.27     10.24 o 
   8   6   4      107.28       97.85      7.45 o 
   9   6   4       21.95       22.23      6.64 o 
  10   6   4       75.56       93.43      8.01 o 
  11   6   4       45.62       46.26      7.27 o 
 -12   7   4       63.44       81.54      7.45 o 
 -11   7   4        7.11        9.40      2.09 o 
 -10   7   4        0.06        1.24      1.67 o 
  -9   7   4       14.71       20.75      3.00 o 
  -8   7   4      145.61      140.50      5.93 o 
  -7   7   4       16.47       12.88      2.11 o 
  -6   7   4      221.77      212.80      5.54 o 
  -5   7   4      332.04      326.43      9.00 o 
  -4   7   4      657.22      645.63      7.54 o 
  -3   7   4      462.31      437.58      6.07 o 
  -2   7   4        4.16        0.65      1.06 o 
  -1   7   4     1035.96     1071.54      9.63 o 
   0   7   4      671.07      628.77      7.58 o 
   1   7   4      892.42      925.98      8.53 o 
   2   7   4      411.58      410.05      5.88 o 
   3   7   4        8.92        7.57      1.67 o 
   4   7   4       33.55       29.03      3.61 o 
   5   7   4      528.01      511.49     12.19 o 
   6   7   4      181.69      168.22      5.35 o 
   7   7   4       13.86       10.75      2.19 o 
   8   7   4       63.73       56.39      7.26 o 
   9   7   4       63.71       66.89      6.46 o 
  10   7   4       50.37       70.77      6.69 o 
 -12   8   4        0.94       13.27      4.06 o 
 -11   8   4        8.22        6.49      5.14 o 
 -10   8   4      102.54      118.19      6.99 o 
  -9   8   4       21.75       23.44      3.19 o 
  -8   8   4       87.81       76.71      4.16 o 
  -7   8   4       30.36       28.41      2.80 o 
  -6   8   4        1.10        1.55      1.58 o 
  -5   8   4       46.74       38.99      3.02 o 
  -4   8   4        0.07        1.86      1.29 o 
  -3   8   4       37.53       38.54      2.40 o 
  -2   8   4       70.98       63.14      2.81 o 
  -1   8   4       32.11       26.92      2.12 o 
   0   8   4       85.96       89.81      3.73 o 
   1   8   4        1.48        0.90      1.16 o 
   2   8   4       47.51       43.21      2.91 o 
   3   8   4        0.77       -0.14      1.47 o 
   4   8   4      218.26      219.20      5.81 o 
   5   8   4       17.29       14.15      2.30 o 
   6   8   4        1.81       -1.46      1.46 o 
   7   8   4      123.34       92.95      6.09 o 
   8   8   4        8.82        7.31      2.28 o 
   9   8   4        3.97        7.91      5.35 o 
  10   8   4        2.44        6.54      3.02 o 
 -10   9   4       76.33       75.62     10.36 o 
  -9   9   4        6.43       12.17      3.32 o 
  -8   9   4       66.81       69.58      5.08 o 
  -7   9   4       78.56       62.22      4.80 o 
  -6   9   4        7.60        7.63      2.50 o 
  -5   9   4        6.80        7.76      2.59 o 
  -4   9   4       11.06       15.07      1.86 o 
  -3   9   4       48.68       51.11      2.80 o 
  -2   9   4       15.13        9.23      1.67 o 
  -1   9   4       12.41       17.21      1.95 o 
   0   9   4        3.59        0.83      1.00 o 
   1   9   4       32.45       28.60      2.28 o 
   2   9   4        1.52        2.20      1.51 o 
   3   9   4        0.55        0.24      1.47 o 
   4   9   4        3.67        4.59      1.77 o 
   5   9   4      107.79      110.14      4.77 o 
   6   9   4        2.73        3.03      1.85 o 
   7   9   4        9.38        8.96      2.36 o 
   8   9   4        0.31        3.61      5.52 o 
   9   9   4        1.72       -0.69      2.90 o 
 -10  10   4       43.41       38.02      8.21 o 
  -9  10   4        2.59        0.18      5.83 o 
  -8  10   4       46.87       53.90      4.79 o 
  -7  10   4      106.05       97.22      5.85 o 
  -6  10   4       63.75       66.82      5.08 o 
  -5  10   4      144.71      151.89      6.39 o 
  -4  10   4      118.92      110.23      5.75 o 
  -3  10   4       85.26       74.34      3.97 o 
  -2  10   4      289.42      267.35      6.51 o 
  -1  10   4       72.74       63.09      3.74 o 
   0  10   4        1.01        0.45      1.56 o 
   1  10   4        0.30        0.70      1.48 o 
   2  10   4       46.52       41.27      3.88 o 
   3  10   4       78.64       71.87      4.85 o 
   4  10   4      281.18      255.66      7.90 o 
   5  10   4        1.29        0.79      2.21 o 
   6  10   4        7.89        9.73      3.12 o 
   7  10   4       52.79       54.48      4.59 o 
   8  10   4       25.15       24.72      3.67 o 
  -9  11   4      118.20      104.58     12.83 o 
  -8  11   4       76.75       77.05      5.68 o 
  -7  11   4       19.33       27.93      3.73 o 
  -6  11   4        4.15        0.69      2.01 o 
  -5  11   4      156.21      174.10      7.01 o 
  -4  11   4      278.72      297.57      8.83 o 
  -3  11   4      107.84      122.08      5.33 o 
  -2  11   4       47.71       49.14      3.68 o 
  -1  11   4      146.04      136.31      5.04 o 
   0  11   4      269.68      231.44      6.37 o 
   1  11   4      132.74      119.01      9.46 o 
   2  11   4       75.46       68.30      4.88 o 
   3  11   4        1.10        2.63      2.29 o 
   4  11   4      168.56      174.84      6.84 o 
   5  11   4      150.06      158.71      6.64 o 
   6  11   4       24.98       26.80      3.49 o 
   7  11   4       11.74       10.89      2.41 o 
   8  11   4       25.18       37.66      6.75 o 
  -8  12   4        0.07        3.25      2.41 o 
  -7  12   4       45.74       54.79      5.46 o 
  -6  12   4      106.65      132.49      6.85 o 
  -5  12   4       52.16       57.69      5.12 o 
  -4  12   4        6.89        8.97      2.56 o 
  -3  12   4       31.84       27.59      3.10 o 
  -2  12   4      284.05      276.58      7.28 o 
  -1  12   4      341.68      322.15      9.20 o 
   0  12   4       34.81       27.19      3.06 o 
   1  12   4       22.47       21.84      4.18 o 
   2  12   4      159.27      153.66      8.95 o 
   3  12   4      145.31      150.77      6.55 o 
   4  12   4       26.33       23.87      3.39 o 
   5  12   4       11.78       11.95      2.59 o 
   6  12   4       14.18       18.05      3.78 o 
   7  12   4       42.85       40.79      7.19 o 
  -7  13   4       11.44        7.13      3.14 o 
  -6  13   4        9.30       13.58      2.89 o 
  -5  13   4        6.01        8.81      2.55 o 
  -4  13   4       49.71       49.79      4.68 o 
  -3  13   4       52.95       53.86      4.90 o 
  -2  13   4        0.55        1.81      1.63 o 
  -1  13   4        1.99        0.25      1.76 o 
   0  13   4      122.65      119.41      6.26 o 
   1  13   4       59.71       54.92      4.75 o 
   2  13   4       26.54       23.05      3.36 o 
   3  13   4       34.54       35.69      4.12 o 
   4  13   4        4.41        6.73      2.36 o 
   5  13   4        2.71        3.12      2.40 o 
   6  13   4       35.64       28.04      6.11 o 
  -5  14   4        2.22        5.86      4.23 o 
  -4  14   4        5.10        3.59      2.02 o 
  -3  14   4       18.03       17.02      3.13 o 
  -2  14   4        0.77       -0.18      1.54 o 
  -1  14   4        7.03        6.29      1.91 o 
   0  14   4       25.09       20.14      3.24 o 
   1  14   4        0.19        1.97      2.13 o 
   2  14   4        0.96        1.56      2.21 o 
   3  14   4        3.34       -0.91      3.29 o 
  -2  15   4        0.15        8.07      4.04 o 
  -1  15   4        0.77       -0.19      2.93 o 
 -14   1   5        1.21       -0.31      1.62 o 
 -13   1   5       12.85       14.10      2.27 o 
 -12   1   5       32.82       26.00      2.85 o 
 -11   1   5       82.30       82.52      4.61 o 
 -10   1   5        0.43       -0.40      1.23 o 
  -9   1   5       43.75       47.05      3.30 o 
  -8   1   5      135.67      130.51      4.39 o 
  -7   1   5      402.95      403.25      6.98 o 
  -6   1   5      193.44      181.60      4.40 o 
  -5   1   5      391.88      418.03      4.81 o 
  -4   1   5      600.28      672.36      8.86 o 
  -3   1   5      219.23      213.52      3.19 o 
  -2   1   5     5754.18     5928.96     28.29 o 
  -1   1   5     1503.86     1663.74      9.01 o 
   0   1   5     3341.37     3407.62     13.42 o 
   1   1   5       36.79       21.82      0.97 o 
   2   1   5      343.80      338.29      5.75 o 
   3   1   5     1188.48     1212.33      9.08 o 
   4   1   5      383.08      405.06      6.72 o 
   5   1   5      491.79      510.96      8.03 o 
   6   1   5      445.93      449.60     10.08 o 
   7   1   5       27.96       19.93      3.31 o 
   8   1   5        1.49        2.34      1.85 o 
   9   1   5       23.16       28.11      3.13 o 
  10   1   5       16.12       24.35      3.01 o 
  11   1   5       39.63       34.41      5.79 o 
 -13   2   5       26.02       27.49      3.44 o 
 -12   2   5        4.21        5.13      1.75 o 
 -11   2   5      328.92      315.13      7.72 o 
 -10   2   5      535.29      558.70      9.77 o 
  -9   2   5      179.28      178.45      5.30 o 
  -8   2   5       27.34       28.85      2.59 o 
  -7   2   5       69.91       55.55      3.10 o 
  -6   2   5     2293.37     2383.22     23.47 o 
  -5   2   5     2496.25     2532.53     14.58 o 
  -4   2   5     1231.72     1249.23      7.54 o 
  -3   2   5      444.23      452.79      4.60 o 
  -2   2   5     1200.60     1273.71      8.54 o 
  -1   2   5     4646.27     4846.92     21.02 o 
   0   2   5       68.43       29.35      1.36 o 
   1   2   5      663.51      709.41      4.98 o 
   2   2   5      234.54      247.92      3.90 o 
   3   2   5     2669.55     2757.46     15.72 o 
   4   2   5     1705.39     1723.46     13.60 o 
   5   2   5      238.41      243.21      5.69 o 
   6   2   5       35.06       39.51      4.30 o 
   7   2   5       78.72       74.15      4.10 o 
   8   2   5      383.77      364.79      8.02 o 
   9   2   5      101.31      111.35      5.20 o 
  10   2   5       16.53       24.38      2.94 o 
  11   2   5       64.12       79.20      9.24 o 
 -13   3   5       34.74       35.28      3.32 o 
 -12   3   5      199.47      209.68      6.61 o 
 -11   3   5      245.88      238.85      6.80 o 
 -10   3   5       31.43       26.28      2.76 o 
  -9   3   5      100.89      108.52      4.35 o 
  -8   3   5      514.74      517.80      8.45 o 
  -7   3   5      678.15      672.29      9.18 o 
  -6   3   5      348.97      311.75      4.89 o 
  -5   3   5      262.89      279.58      4.43 o 
  -4   3   5     2765.70     2912.13     19.45 o 
  -3   3   5     3221.58     3293.22     16.15 o 
  -2   3   5      124.03      142.66      2.50 o 
  -1   3   5      434.43      433.66      4.72 o 
   0   3   5       28.76       41.78      1.43 o 
   1   3   5     7279.39     7408.03     27.05 o 
   2   3   5     1754.34     1678.78     13.94 o 
   3   3   5      287.26      240.74      4.70 o 
   4   3   5      697.09      720.58      7.82 o 
   5   3   5      858.97      841.87     10.52 o 
   6   3   5      594.07      577.89      9.20 o 
   7   3   5      168.36      140.18      5.05 o 
   8   3   5      127.04      111.60      4.89 o 
   9   3   5      132.97      148.68      5.66 o 
  10   3   5      209.96      234.65     12.64 o 
  11   3   5       25.08       27.51      8.01 o 
 -13   4   5        6.24       11.67      1.98 o 
 -12   4   5       12.87       10.58      1.94 o 
 -11   4   5      101.20      101.77      5.04 o 
 -10   4   5      138.14      146.48      5.17 o 
  -9   4   5      275.63      305.50      6.94 o 
  -8   4   5       40.63       37.65      2.98 o 
  -7   4   5      141.77      136.92      4.37 o 
  -6   4   5     1104.78     1144.37     12.24 o 
  -5   4   5     1059.66     1060.93     11.36 o 
  -4   4   5     1310.52     1359.43      8.72 o 
  -3   4   5       15.57       18.69      1.25 o 
  -2   4   5      381.48      346.93      3.98 o 
  -1   4   5     3722.62     3826.03     16.75 o 
   0   4   5     2011.06     1976.75     11.56 o 
   1   4   5        5.52        3.84      0.82 o 
   2   4   5      780.71      821.90      9.48 o 
   3   4   5     1355.23     1333.46     11.78 o 
   4   4   5     1319.49     1324.03     12.39 o 
   5   4   5      153.33      147.54      4.83 o 
   6   4   5       52.22       41.86      4.72 o 
   7   4   5       86.08       79.08      4.93 o 
   8   4   5      118.97      124.30      6.16 o 
   9   4   5       88.75       93.43      5.79 o 
  10   4   5        0.91        1.38      2.09 o 
  11   4   5       29.03       29.57      4.51 o 
 -13   5   5       18.84       26.03      7.56 o 
 -12   5   5        1.39        1.13      1.57 o 
 -11   5   5        0.15        0.83      1.74 o 
 -10   5   5       88.07       75.77      4.28 o 
  -9   5   5        0.84        2.34      1.54 o 
  -8   5   5      117.44      115.42      4.31 o 
  -7   5   5       12.57       17.62      2.73 o 
  -6   5   5      167.84      165.15      3.93 o 
  -5   5   5      104.47      112.28      3.45 o 
  -4   5   5        1.80        0.11      0.76 o 
  -3   5   5      372.95      390.08      4.74 o 
  -2   5   5      999.60     1057.56      7.71 o 
  -1   5   5      173.48      176.08      2.57 o 
   0   5   5     1549.04     1616.53      8.46 o 
   1   5   5      274.63      243.54      3.53 o 
   2   5   5      153.02      127.86      4.27 o 
   3   5   5       72.40       58.19      2.91 o 
   4   5   5       55.52       49.54      3.81 o 
   5   5   5      159.16      138.05      4.52 o 
   6   5   5      222.01      194.17      7.91 o 
   7   5   5       20.37       19.04      3.02 o 
   8   5   5       17.08       20.20      3.84 o 
   9   5   5       15.14       16.53      3.89 o 
  10   5   5        0.69        2.28      2.95 o 
  11   5   5        0.65        2.99      3.15 o 
 -12   6   5        0.08        0.18      1.47 o 
 -11   6   5       24.94        9.19      3.33 o 
 -10   6   5        2.04        2.60      1.76 o 
  -9   6   5        0.62       -1.19      1.73 o 
  -8   6   5        0.86       -0.99      1.64 o 
  -7   6   5       13.00       16.29      2.97 o 
  -6   6   5        3.32        1.48      1.50 o 
  -5   6   5        0.13        0.83      1.39 o 
  -4   6   5        4.63       11.65      1.48 o 
  -3   6   5       44.74       30.64      2.00 o 
  -2   6   5       66.39       66.02      3.06 o 
  -1   6   5      200.60      218.22      4.64 o 
   0   6   5       30.73       26.81      1.71 o 
   1   6   5        8.58        7.05      1.13 o 
   2   6   5       61.84       55.09      3.06 o 
   3   6   5       13.42       11.24      2.17 o 
   4   6   5       42.14       39.55      3.48 o 
   5   6   5       36.53       34.94      3.49 o 
   6   6   5       79.45       96.79      6.79 o 
   7   6   5        1.90        0.18      2.37 o 
   8   6   5        2.09       -1.30      2.47 o 
   9   6   5       18.56       17.24      4.05 o 
  10   6   5        0.11        0.92      2.78 o 
 -12   7   5       10.76       14.69      5.88 o 
 -11   7   5        9.92       12.14      2.36 o 
 -10   7   5        1.36        3.60      1.55 o 
  -9   7   5       11.30       11.45      2.55 o 
  -8   7   5       71.76       65.70      4.74 o 
  -7   7   5      112.43      105.77      4.39 o 
  -6   7   5      153.42      124.88      5.52 o 
  -5   7   5       17.22       27.17      2.60 o 
  -4   7   5      163.06      158.45      4.65 o 
  -3   7   5      136.60      130.63      3.57 o 
  -2   7   5      734.20      730.48      8.07 o 
  -1   7   5        0.64        4.78      3.51 o 
   0   7   5      578.08      604.03      7.04 o 
   1   7   5     1050.94     1107.24     10.61 o 
   2   7   5       97.14       98.26      3.74 o 
   3   7   5      213.95      181.64      5.08 o 
   4   7   5      379.26      363.16      7.29 o 
   5   7   5      227.21      240.60      6.24 o 
   6   7   5       93.60      105.22      7.33 o 
   7   7   5       10.00       11.32      5.10 o 
   8   7   5        0.01       -1.76      2.21 o 
   9   7   5       64.59       72.91      6.89 o 
  10   7   5       25.28       26.13      4.70 o 
 -12   8   5        8.45       10.87      4.31 o 
 -11   8   5       72.66       81.98      5.60 o 
 -10   8   5      165.35      195.14     10.51 o 
  -9   8   5      187.48      190.04      7.21 o 
  -8   8   5        0.50       -0.52      1.76 o 
  -7   8   5        1.77        2.86      1.67 o 
  -6   8   5      512.12      540.59      9.12 o 
  -5   8   5      559.39      552.77      8.99 o 
  -4   8   5      169.37      141.54      4.65 o 
  -3   8   5      203.17      204.23      4.65 o 
  -2   8   5      131.27      138.00      3.87 o 
  -1   8   5      853.34      884.44     12.14 o 
   0   8   5      354.39      351.73      5.19 o 
   1   8   5        4.74        5.08      1.60 o 
   2   8   5       36.11       37.06      2.91 o 
   3   8   5      545.49      524.36      8.73 o 
   4   8   5      334.13      326.27      7.15 o 
   5   8   5       50.36       54.26      3.74 o 
   6   8   5       15.57       12.36      2.28 o 
   7   8   5       71.86       60.80      5.19 o 
   8   8   5      159.71      177.20      7.55 o 
   9   8   5       41.74       47.14      6.51 o 
 -11   9   5       82.06      101.17      8.59 o 
 -10   9   5        0.05       -0.08      2.54 o 
  -9   9   5       45.32       42.70      4.28 o 
  -8   9   5      176.09      200.06      7.36 o 
  -7   9   5      243.04      249.74      6.72 o 
  -6   9   5       34.92       34.69      3.14 o 
  -5   9   5       52.10       57.32      3.94 o 
  -4   9   5      201.87      241.81      6.06 o 
  -3   9   5      681.34      736.35      8.99 o 
  -2   9   5        7.77        5.40      1.64 o 
  -1   9   5       17.83       15.52      1.51 o 
   0   9   5      274.11      277.20      4.83 o 
   1   9   5      225.25      204.39      5.42 o 
   2   9   5      236.37      220.23      5.78 o 
   3   9   5      105.02       93.44      4.54 o 
   4   9   5       16.61       16.80      2.46 o 
   5   9   5      180.36      188.34      6.92 o 
   6   9   5      211.92      220.00      8.81 o 
   7   9   5       39.00       34.03      5.24 o 
   8   9   5        8.60       18.42      3.04 o 
   9   9   5       22.66        7.24      4.92 o 
 -10  10   5       64.40       62.72      9.10 o 
  -9  10   5       79.13       98.34      8.19 o 
  -8  10   5       30.89       33.96      6.76 o 
  -7  10   5       17.71       18.76      3.25 o 
  -6  10   5       69.03       76.80      5.38 o 
  -5  10   5      104.83      107.01      6.73 o 
  -4  10   5      202.69      197.15      7.13 o 
  -3  10   5        2.40        0.91      1.50 o 
  -2  10   5      124.78      133.25      6.46 o 
  -1  10   5      328.13      332.40      7.27 o 
   0  10   5        6.40        7.64      2.25 o 
   1  10   5       68.24       65.78      4.61 o 
   2  10   5       70.47       63.56      4.68 o 
   3  10   5      170.90      168.11      6.51 o 
   4  10   5       21.76       20.95      3.07 o 
   5  10   5       66.24       72.58      6.46 o 
   6  10   5        6.57        2.76      1.94 o 
   7  10   5       55.42       76.25      6.70 o 
  -9  11   5       10.44       10.40      4.34 o 
  -8  11   5        5.74        4.12      2.08 o 
  -7  11   5        6.53       10.76      2.78 o 
  -6  11   5       20.89       22.18      4.21 o 
  -5  11   5       10.36        4.67      2.46 o 
  -4  11   5       20.73       18.86      3.22 o 
  -3  11   5       22.20       25.54      3.49 o 
  -2  11   5       39.68       41.27      3.39 o 
  -1  11   5        0.32        0.87      1.55 o 
   0  11   5        0.88        0.10      1.87 o 
   1  11   5      223.91      198.03      7.18 o 
   2  11   5       44.96       36.95      3.93 o 
   3  11   5       27.45       24.93      4.11 o 
   4  11   5        1.38        2.36      1.91 o 
   5  11   5        6.75        3.95      1.96 o 
   6  11   5        8.41        9.07      2.35 o 
   7  11   5       11.47       15.93      3.15 o 
  -8  12   5        4.08        3.16      2.53 o 
  -7  12   5        0.21        1.06      1.95 o 
  -6  12   5       25.70       28.34      3.74 o 
  -5  12   5        1.35        3.21      2.17 o 
  -4  12   5       20.72       22.28      4.30 o 
  -3  12   5       27.70       22.02      4.78 o 
  -2  12   5       65.69       65.60      4.23 o 
  -1  12   5        5.63        3.31      1.80 o 
   0  12   5        5.47        5.25      2.99 o 
   1  12   5        0.01       -0.47      1.82 o 
   2  12   5        7.42        6.71      2.25 o 
   3  12   5       35.85       37.56      4.07 o 
   4  12   5        3.38        2.71      1.86 o 
   5  12   5        0.52        2.57      1.94 o 
   6  12   5       12.07       18.94      3.39 o 
  -7  13   5       16.93       22.87      5.95 o 
  -6  13   5        8.49       11.41      4.57 o 
  -5  13   5        6.63        5.86      3.21 o 
  -4  13   5       22.69       27.67      3.65 o 
  -3  13   5       83.88       87.68      5.96 o 
  -2  13   5       50.46       59.32      4.18 o 
  -1  13   5        0.01        3.02      1.91 o 
   0  13   5       17.32       18.50      4.31 o 
   1  13   5       42.43       49.45      6.83 o 
   2  13   5      122.74      137.22      6.90 o 
   3  13   5       16.27       15.82      2.98 o 
   4  13   5       17.91       15.27      8.17 o 
  -4  14   5        2.25        1.41      3.10 o 
  -3  14   5        0.59        3.03      2.00 o 
  -2  14   5       12.98       23.20      5.02 o 
  -1  14   5       65.27       66.88      5.38 o 
   0  14   5       64.16       76.57      5.87 o 
   1  14   5        2.82        6.06      3.76 o 
 -13   0   6       43.08       42.72      5.33 o 
 -12   0   6       54.47       55.16      5.77 o 
 -11   0   6       65.40       59.66      5.76 o 
 -10   0   6      232.19      230.19     12.50 o 
  -9   0   6      564.37      573.93     15.33 o 
  -8   0   6       73.24       82.37      5.44 o 
  -7   0   6       23.50       20.70      3.02 o 
  -6   0   6      641.90      587.75     11.52 o 
  -5   0   6     3421.47     3526.09     30.77 o 
  -4   0   6     6068.28     6030.49     43.25 o 
  -3   0   6     2094.08     2045.04     20.08 o 
  -2   0   6     3951.45     4593.90     37.73 o 
  -1   0   6      607.58      600.59      7.44 o 
   0   0   6     1312.96     1258.84      9.82 o 
   1   0   6      946.60      858.53      7.86 o 
   2   0   6        3.19        4.35      1.66 o 
   3   0   6      971.24      923.71     14.34 o 
   4   0   6     2393.87     2533.79     49.48 o 
   5   0   6      450.01      474.48     11.55 o 
   6   0   6       81.73       62.76      5.49 o 
   7   0   6      218.55      200.21      8.52 o 
   8   0   6       46.15       53.95      5.63 o 
   9   0   6      490.59      523.29     20.44 o 
  10   0   6       38.98       36.92      8.14 o 
 -13   1   6        3.32        3.02      1.60 o 
 -12   1   6       93.62       72.92      4.62 o 
 -11   1   6      231.84      210.63      6.38 o 
 -10   1   6       79.02       68.43      4.98 o 
  -9   1   6        0.29        1.17      1.34 o 
  -8   1   6       50.31       41.43      3.00 o 
  -7   1   6      701.09      665.80     10.51 o 
  -6   1   6      222.58      178.09      4.51 o 
  -5   1   6        0.39        2.38      0.83 o 
  -4   1   6      533.97      563.46      5.91 o 
  -3   1   6     4107.50     4558.96     21.18 o 
  -2   1   6     1763.09     1755.39     11.00 o 
  -1   1   6     1071.50     1116.84      7.56 o 
   0   1   6      178.20      158.64      2.21 o 
   1   1   6      214.81      164.55      3.09 o 
   2   1   6      502.23      411.24      5.10 o 
   3   1   6      707.11      651.66      8.43 o 
   4   1   6        0.66        0.70      1.46 o 
   5   1   6      546.50      559.00      8.88 o 
   6   1   6      322.85      303.25      6.99 o 
   7   1   6      112.17       92.93      4.61 o 
   8   1   6        5.20        6.05      2.06 o 
   9   1   6        1.22        1.91      2.20 o 
  10   1   6      149.28      152.13      6.87 o 
 -13   2   6       19.55       18.65      2.50 o 
 -12   2   6        0.30        4.06      1.44 o 
 -11   2   6        8.65        7.56      1.81 o 
 -10   2   6       57.44       48.57      3.59 o 
  -9   2   6      122.36      121.18      4.52 o 
  -8   2   6       16.71       17.94      2.15 o 
  -7   2   6        3.29        1.10      1.18 o 
  -6   2   6      569.85      566.01      8.05 o 
  -5   2   6      976.51      916.38     10.85 o 
  -4   2   6      109.85      128.92      2.68 o 
  -3   2   6      938.49      895.08      6.77 o 
  -2   2   6      613.05      594.54      5.92 o 
  -1   2   6      955.53      979.72      7.75 o 
   0   2   6       49.66       39.94      3.23 o 
   1   2   6       35.23       28.29      1.22 o 
   2   2   6        4.96        7.93      1.17 o 
   3   2   6      247.64      255.25      4.42 o 
   4   2   6       47.24       37.24      2.88 o 
   5   2   6      144.07      143.90      4.81 o 
   6   2   6        0.58       -1.56      1.56 o 
   7   2   6       14.15       15.90      2.43 o 
   8   2   6      193.19      190.82      6.20 o 
   9   2   6       74.51       78.61      4.82 o 
  10   2   6        0.68        1.27      2.23 o 
  11   2   6        0.81        9.87      3.68 o 
 -13   3   6        5.21        2.71      1.41 o 
 -12   3   6       20.82       20.94      2.60 o 
 -11   3   6        0.98        0.52      1.36 o 
 -10   3   6        0.01        1.76      1.51 o 
  -9   3   6        8.22        7.93      1.83 o 
  -8   3   6       28.00       25.89      2.50 o 
  -7   3   6       20.61       19.91      2.19 o 
  -6   3   6      228.51      259.14      5.57 o 
  -5   3   6       60.21       44.72      2.19 o 
  -4   3   6      295.91      315.58      4.02 o 
  -3   3   6      234.94      217.45      3.33 o 
  -2   3   6       21.54       32.95      1.70 o 
  -1   3   6      539.82      608.21      6.13 o 
   0   3   6      247.95      222.87      3.17 o 
   1   3   6        0.45        0.76      0.84 o 
   2   3   6        0.09        1.38      1.01 o 
   3   3   6       44.01       52.35      2.48 o 
   4   3   6       23.19       27.81      2.64 o 
   5   3   6        7.88        8.23      2.10 o 
   6   3   6       75.41       74.36      4.11 o 
   7   3   6       39.53       36.66      3.41 o 
   8   3   6       20.12       19.49      2.82 o 
   9   3   6       51.13       54.08      4.19 o 
  10   3   6        6.15        1.76      2.31 o 
  11   3   6        1.93       -2.71      3.10 o 
 -13   4   6       22.54       23.91      4.95 o 
 -12   4   6       13.62       13.27      2.10 o 
 -11   4   6       35.58       25.89      2.87 o 
 -10   4   6      133.26      123.80      4.91 o 
  -9   4   6       77.48       76.05      4.12 o 
  -8   4   6       30.71       33.38      2.89 o 
  -7   4   6        0.01        1.33      1.33 o 
  -6   4   6      554.33      547.91      6.95 o 
  -5   4   6      322.58      294.76      4.89 o 
  -4   4   6       36.59       23.33      1.92 o 
  -3   4   6       18.08       12.08      1.12 o 
  -2   4   6      302.91      296.88      3.96 o 
  -1   4   6     1198.68     1096.98      8.63 o 
   0   4   6      788.00      770.79      6.03 o 
   1   4   6       86.54       68.80      2.43 o 
   2   4   6       92.32       79.63      3.07 o 
   3   4   6       96.93       88.98      3.40 o 
   4   4   6      470.13      497.42      9.23 o 
   5   4   6       75.84       83.97      6.30 o 
   6   4   6       24.48       15.63      2.99 o 
   7   4   6        1.08       -2.04      2.04 o 
   8   4   6       15.38       15.43      3.09 o 
   9   4   6      109.58      122.26      6.63 o 
  10   4   6        0.07       -1.65      2.06 o 
 -13   5   6        7.55       12.03      2.43 o 
 -12   5   6       82.65       84.09      4.88 o 
 -11   5   6      117.63      116.34      5.04 o 
 -10   5   6       50.72       48.95      3.63 o 
  -9   5   6       47.15       46.81      3.45 o 
  -8   5   6      117.87      126.93      4.55 o 
  -7   5   6      389.98      379.29      7.22 o 
  -6   5   6      423.93      408.43      6.19 o 
  -5   5   6      148.05      137.40      3.72 o 
  -4   5   6      345.74      280.83      4.68 o 
  -3   5   6      414.78      342.35      4.41 o 
  -2   5   6      800.66      714.17      6.41 o 
  -1   5   6      499.73      470.74      4.50 o 
   0   5   6      356.91      384.00      4.36 o 
   1   5   6      389.38      388.85      5.37 o 
   2   5   6     2200.75     2228.38     16.41 o 
   3   5   6      486.75      481.20      7.41 o 
   4   5   6       33.77       32.95      2.73 o 
   5   5   6      525.50      502.77      9.88 o 
   6   5   6      149.72      161.84      6.23 o 
   7   5   6      313.40      310.61      8.74 o 
   8   5   6       70.43       66.84      6.50 o 
   9   5   6       61.69       67.34     10.40 o 
  10   5   6       74.11       92.00     10.65 o 
 -12   6   6        9.97       13.84      3.23 o 
 -11   6   6        6.17        4.94      2.97 o 
 -10   6   6      118.09      127.14      6.09 o 
  -9   6   6      115.44      140.30      6.19 o 
  -8   6   6      115.35      125.94      5.59 o 
  -7   6   6       14.77        7.59      2.21 o 
  -6   6   6      102.83       87.51      3.95 o 
  -5   6   6     1061.69     1057.43     13.43 o 
  -4   6   6      712.89      692.21      9.26 o 
  -3   6   6      218.18      200.84      6.29 o 
  -2   6   6      131.18      129.12      3.66 o 
  -1   6   6     1471.95     1468.45     11.69 o 
   0   6   6     2007.09     2012.56     12.59 o 
   1   6   6      521.32      491.51      6.76 o 
   2   6   6        4.79        3.79      1.78 o 
   3   6   6      310.00      298.32      7.34 o 
   4   6   6      948.05     1012.02     13.95 o 
   5   6   6      256.22      283.81      9.85 o 
   6   6   6       14.59        4.03      2.86 o 
   7   6   6       21.25       16.00      3.94 o 
   8   6   6      214.79      208.54     21.35 o 
   9   6   6       31.86       45.00      5.93 o 
 -12   7   6       25.31       32.50      4.13 o 
 -11   7   6       73.29       77.31      5.53 o 
 -10   7   6       76.44       75.61      4.69 o 
  -9   7   6        4.37        5.79      2.15 o 
  -8   7   6       32.34       37.14      3.86 o 
  -7   7   6      401.94      426.70      9.96 o 
  -6   7   6       87.77       96.26      4.23 o 
  -5   7   6       53.21       54.78      3.42 o 
  -4   7   6      111.38      101.67      4.04 o 
  -3   7   6       83.99       74.22      2.99 o 
  -2   7   6     1054.64     1038.96     10.08 o 
  -1   7   6        3.42        4.28      1.39 o 
   0   7   6      100.37      102.67      3.29 o 
   1   7   6      142.17      123.49      4.92 o 
   2   7   6      172.96      160.81      4.85 o 
   3   7   6       52.62       41.33      3.06 o 
   4   7   6       16.69       12.11      2.38 o 
   5   7   6      116.32      101.84      5.21 o 
   6   7   6      258.42      246.31     12.60 o 
   7   7   6      100.66       93.39      7.21 o 
   8   7   6        8.68       10.64      3.72 o 
   9   7   6       13.40       16.74      3.97 o 
 -11   8   6        0.02        5.85      1.89 o 
 -10   8   6        0.02        0.91      1.98 o 
  -9   8   6       33.15       36.75      4.22 o 
  -8   8   6        7.35       14.55      2.84 o 
  -7   8   6        0.23        1.87      1.65 o 
  -6   8   6       57.07       59.42      3.79 o 
  -5   8   6      117.04      109.25      4.75 o 
  -4   8   6       16.61       12.24      2.12 o 
  -3   8   6       39.91       34.08      2.46 o 
  -2   8   6      374.56      392.42      7.77 o 
  -1   8   6       21.22       14.62      1.88 o 
   0   8   6       28.89       29.44      2.31 o 
   1   8   6       46.63       42.33      3.08 o 
   2   8   6        2.51        5.75      1.63 o 
   3   8   6        2.37        2.99      1.60 o 
   4   8   6       31.45       26.26      2.82 o 
   5   8   6       20.47       21.43      2.66 o 
   6   8   6        5.46        4.30      2.28 o 
   7   8   6        4.13        0.32      2.12 o 
   8   8   6        1.25        4.50      2.07 o 
   9   8   6        2.48       -2.07      4.37 o 
 -11   9   6        4.89        8.02      2.27 o 
 -10   9   6        4.69        6.73      2.35 o 
  -9   9   6       27.31       22.57      3.15 o 
  -8   9   6       26.03       22.26      3.97 o 
  -7   9   6       22.29       17.48      2.60 o 
  -6   9   6        5.26        3.72      1.86 o 
  -5   9   6       62.01       53.99      3.74 o 
  -4   9   6        7.07        6.78      1.88 o 
  -3   9   6        9.90        7.62      1.62 o 
  -2   9   6      305.47      301.00      5.86 o 
  -1   9   6       13.53       11.46      1.89 o 
   0   9   6      123.04      108.94      5.05 o 
   1   9   6        9.50        5.53      1.70 o 
   2   9   6       31.15       29.41      2.82 o 
   3   9   6       56.80       54.78      3.72 o 
   4   9   6       77.13       75.48      4.61 o 
   5   9   6       25.53       27.30      2.97 o 
   6   9   6        1.28        1.60      2.29 o 
   7   9   6        0.06       -0.31      2.31 o 
   8   9   6        0.38        0.14      3.69 o 
 -10  10   6       76.67       85.14     10.87 o 
  -9  10   6       21.73       22.09      4.44 o 
  -8  10   6       28.39       31.89      5.03 o 
  -7  10   6        7.61        6.97      2.59 o 
  -6  10   6       61.14       62.54      6.14 o 
  -5  10   6      253.92      273.27      8.56 o 
  -4  10   6       56.84       67.14      9.49 o 
  -3  10   6        8.21       12.10      2.59 o 
  -2  10   6      311.18      289.52      7.49 o 
  -1  10   6      142.60      127.59      5.56 o 
   0  10   6        1.58        1.02      1.66 o 
   1  10   6       56.53       51.96      4.43 o 
   2  10   6        3.11        4.55      3.78 o 
   3  10   6       50.96       43.30      4.15 o 
   4  10   6       93.56      101.07      5.92 o 
   5  10   6       25.54       28.92      3.45 o 
   6  10   6       11.30       15.29      5.16 o 
   7  10   6        0.47        5.81      3.76 o 
  -9  11   6        6.14        6.30      3.76 o 
  -8  11   6       23.94       23.73      4.43 o 
  -7  11   6       89.66      109.49      6.56 o 
  -6  11   6       68.33       79.37      5.70 o 
  -5  11   6       18.94       20.47      3.38 o 
  -4  11   6      169.16      149.31      6.58 o 
  -3  11   6      293.74      309.08     11.22 o 
  -2  11   6       99.81       97.62      4.73 o 
  -1  11   6        4.87        5.34      2.08 o 
   0  11   6       14.89       19.12      3.02 o 
   1  11   6      294.76      272.26     13.68 o 
   2  11   6      189.18      181.27      7.09 o 
   3  11   6       64.05       63.87      6.27 o 
   4  11   6        0.27        1.19      1.77 o 
   5  11   6       31.75       36.60      3.95 o 
   6  11   6       13.81        9.37      4.56 o 
  -7  12   6        1.71        1.40      2.69 o 
  -6  12   6       19.84       21.57      3.23 o 
  -5  12   6       65.96       78.02      6.69 o 
  -4  12   6       93.93      100.56      6.23 o 
  -3  12   6       21.19       25.09      3.45 o 
  -2  12   6        3.78        1.79      3.45 o 
  -1  12   6       29.50       30.37      3.64 o 
   0  12   6      596.99      597.95     12.84 o 
   1  12   6        5.21        7.94      2.25 o 
   2  12   6        1.19        2.12      1.77 o 
   3  12   6       59.76       51.34      4.77 o 
   4  12   6       53.55       51.12      4.76 o 
   5  12   6       51.16       67.01      6.69 o 
  -6  13   6        0.13       -2.98      8.57 o 
  -5  13   6        0.28        0.83      1.85 o 
  -4  13   6        0.84        2.50      2.47 o 
  -3  13   6        3.79        8.67      2.36 o 
  -2  13   6       57.67       62.51      6.50 o 
  -1  13   6       53.52       58.50      4.91 o 
   0  13   6       18.08       17.82      3.19 o 
   1  13   6       12.57        8.67      2.56 o 
   2  13   6       31.11       32.63      6.57 o 
   3  13   6        4.32        8.27      4.12 o 
  -4  14   6        0.55        9.57      4.15 o 
  -1  14   6        0.76        0.44      2.43 o 
   0  14   6        5.21        0.33      3.18 o 
 -13   1   7        0.23        2.84      1.49 o 
 -12   1   7       10.91        8.58      2.35 o 
 -11   1   7       76.18       62.99      4.17 o 
 -10   1   7       38.21       30.52      2.96 o 
  -9   1   7       55.83       54.59      3.67 o 
  -8   1   7        0.28        0.36      1.23 o 
  -7   1   7       93.49       91.72      3.66 o 
  -6   1   7      303.83      292.30      5.92 o 
  -5   1   7      705.77      740.75      9.11 o 
  -4   1   7        2.47        4.64      1.17 o 
  -3   1   7      347.64      362.24      4.94 o 
  -2   1   7     2045.99     2094.41     12.98 o 
  -1   1   7      363.03      334.98      4.25 o 
   0   1   7        7.53        8.27      0.87 o 
   1   1   7       92.63       87.11      2.40 o 
   2   1   7      650.07      572.22      9.27 o 
   3   1   7      208.40      200.11      5.67 o 
   4   1   7      633.30      665.95      9.65 o 
   5   1   7      379.91      371.27      8.11 o 
   6   1   7      122.09      127.61      5.01 o 
   7   1   7        1.11       -0.32      1.68 o 
   8   1   7       51.03       50.73      4.03 o 
   9   1   7       10.42       11.52      2.47 o 
  10   1   7        2.09        4.43      3.45 o 
 -13   2   7       33.06       34.48      3.64 o 
 -12   2   7       44.57       50.13      3.84 o 
 -11   2   7       15.46       17.39      2.44 o 
 -10   2   7      178.35      176.64      5.73 o 
  -9   2   7      126.45      117.66      4.79 o 
  -8   2   7      632.75      648.51      9.87 o 
  -7   2   7        0.58       -0.18      1.15 o 
  -6   2   7        8.78        5.04      1.31 o 
  -5   2   7      862.82      859.90      8.31 o 
  -4   2   7     2901.19     2966.73     17.02 o 
  -3   2   7      612.17      557.48      6.22 o 
  -2   2   7       29.26       30.55      1.78 o 
  -1   2   7     1863.08     2038.70     12.73 o 
   0   2   7     1533.50     1523.13      8.86 o 
   1   2   7      844.11      743.61      6.94 o 
   2   2   7      401.13      376.94      6.51 o 
   3   2   7        0.38        2.29      1.43 o 
   4   2   7     1587.99     1655.56     15.63 o 
   5   2   7      555.53      572.87      9.46 o 
   6   2   7        5.63        7.97      2.18 o 
   7   2   7       61.76       55.42      4.06 o 
   8   2   7       25.72       31.81      3.41 o 
   9   2   7       80.71       94.42      5.33 o 
  10   2   7       87.36      109.44      6.60 o 
 -13   3   7        0.18        1.74      1.84 o 
 -12   3   7       76.19       64.52      4.67 o 
 -11   3   7      308.80      302.18      7.73 o 
 -10   3   7      391.06      383.98     10.69 o 
  -9   3   7       73.85       59.68      3.82 o 
  -8   3   7      158.23      161.45      5.00 o 
  -7   3   7      324.51      340.34      6.85 o 
  -6   3   7     1192.27     1181.36     12.49 o 
  -5   3   7       58.27       53.75      2.46 o 
  -4   3   7       46.65       49.13      2.31 o 
  -3   3   7      577.65      555.62      5.70 o 
  -2   3   7     2277.29     2440.47     14.63 o 
  -1   3   7     1091.16     1079.01      8.87 o 
   0   3   7        1.48        1.84      0.84 o 
   1   3   7      118.82      125.08      3.23 o 
   2   3   7     1045.87     1005.91     10.37 o 
   3   3   7     1366.20     1332.81     13.33 o 
   4   3   7      360.74      320.75      8.05 o 
   5   3   7        7.48        5.79      2.01 o 
   6   3   7      147.88      130.60      5.23 o 
   7   3   7      317.40      320.56      7.93 o 
   8   3   7      237.43      239.64      7.21 o 
   9   3   7        1.97        0.83      2.15 o 
  10   3   7       20.54       21.61      4.65 o 
 -13   4   7       17.29       19.99      4.45 o 
 -12   4   7       27.17       36.32      3.35 o 
 -11   4   7        4.00        6.04      1.66 o 
 -10   4   7       83.28       76.77      4.40 o 
  -9   4   7      102.67      114.04      4.67 o 
  -8   4   7      252.84      263.66      8.71 o 
  -7   4   7      164.48      153.31      4.80 o 
  -6   4   7      668.04      660.10      9.28 o 
  -5   4   7      289.41      294.05      5.09 o 
  -4   4   7      163.19      168.50      3.78 o 
  -3   4   7      749.53      702.49      6.62 o 
  -2   4   7       71.43       61.45      2.18 o 
  -1   4   7      564.18      541.79      5.46 o 
   0   4   7     2330.52     2439.04     15.06 o 
   1   4   7      721.76      675.62      7.45 o 
   2   4   7      210.76      176.32      4.56 o 
   3   4   7       29.62       27.21      2.99 o 
   4   4   7      381.06      387.81      8.61 o 
   5   4   7      286.47      321.43     11.80 o 
   6   4   7      754.91      776.91     18.64 o 
   7   4   7       53.29       52.80      4.71 o 
   8   4   7       62.04       69.14      5.41 o 
   9   4   7       40.75       44.90      6.17 o 
  10   4   7       25.42       42.64      7.91 o 
 -12   5   7       17.64       17.05      2.78 o 
 -11   5   7        8.03       10.18      1.83 o 
 -10   5   7       65.74       66.74      4.16 o 
  -9   5   7       48.54       43.36      3.37 o 
  -8   5   7        4.77        0.88      1.24 o 
  -7   5   7        3.00        0.41      1.22 o 
  -6   5   7      239.95      267.61      5.98 o 
  -5   5   7       49.70       40.72      2.40 o 
  -4   5   7      222.14      223.63      4.42 o 
  -3   5   7      196.56      180.90      4.44 o 
  -2   5   7      503.63      504.58      6.57 o 
  -1   5   7       88.76       86.10      2.97 o 
   0   5   7      117.31      119.74      3.82 o 
   1   5   7       53.36       44.73      3.32 o 
   2   5   7      511.86      488.84      9.02 o 
   3   5   7      104.23       96.36      4.45 o 
   4   5   7       15.65       20.97      3.50 o 
   5   5   7       57.98       65.17      6.07 o 
   6   5   7      294.32      287.43     10.62 o 
   7   5   7        2.49        0.99      2.56 o 
   8   5   7       16.85       13.63      3.67 o 
   9   5   7        0.03        2.42      3.19 o 
 -12   6   7        0.24       -0.59      1.78 o 
 -11   6   7        0.33       -1.42      1.42 o 
 -10   6   7       15.21       10.42      2.30 o 
  -9   6   7       16.13        9.48      2.32 o 
  -8   6   7        7.02        3.27      2.01 o 
  -7   6   7       14.14        9.37      2.46 o 
  -6   6   7       74.12       66.94      3.65 o 
  -5   6   7       86.55       81.43      3.77 o 
  -4   6   7      492.68      480.57      7.98 o 
  -3   6   7      350.34      298.24      5.32 o 
  -2   6   7      124.25       97.83      3.30 o 
  -1   6   7       87.62       82.75      3.09 o 
   0   6   7       18.18       19.84      1.93 o 
   1   6   7        3.45        3.31      1.33 o 
   2   6   7        1.76        2.33      1.63 o 
   3   6   7        2.01        0.37      1.50 o 
   4   6   7        4.19        1.83      2.08 o 
   5   6   7       58.83       63.77      8.57 o 
   6   6   7       21.15       15.76      3.85 o 
   7   6   7        8.85        4.72      2.92 o 
   8   6   7       13.51       17.45      4.12 o 
 -11   7   7       53.81       50.39      4.56 o 
 -10   7   7       15.45       12.85      2.09 o 
  -9   7   7        0.76        0.13      1.70 o 
  -8   7   7       15.34       12.63      2.70 o 
  -7   7   7      264.00      265.47      8.09 o 
  -6   7   7      158.65      135.22      4.78 o 
  -5   7   7        0.25        0.00      1.43 o 
  -4   7   7      496.80      431.87      9.04 o 
  -3   7   7      160.20      169.14      6.88 o 
  -2   7   7      525.54      508.14      7.19 o 
  -1   7   7      141.78      143.48      5.73 o 
   0   7   7        2.46        3.96      1.37 o 
   1   7   7       20.15       17.35      2.17 o 
   2   7   7      120.70      110.11      4.22 o 
   3   7   7      438.14      426.64      9.61 o 
   4   7   7       18.01       20.14      3.60 o 
   5   7   7        0.61       -0.92      1.96 o 
   6   7   7      118.85      122.71      7.88 o 
   7   7   7       78.69       78.32      7.01 o 
   8   7   7        0.58        4.94      4.22 o 
 -11   8   7        0.34        3.02      2.24 o 
 -10   8   7       32.57       28.66      3.78 o 
  -9   8   7      188.80      209.45      7.85 o 
  -8   8   7       84.43       86.06      5.72 o 
  -7   8   7       49.60       54.08      4.71 o 
  -6   8   7        1.65        2.65      1.73 o 
  -5   8   7      126.21      133.45      4.88 o 
  -4   8   7      913.74      883.70     11.72 o 
  -3   8   7      274.69      281.34      6.54 o 
  -2   8   7       99.28      107.61      3.67 o 
  -1   8   7      188.26      205.07      4.40 o 
   0   8   7      211.11      205.77      5.12 o 
   1   8   7      279.98      271.34      6.46 o 
   2   8   7      153.23      144.24      4.95 o 
   3   8   7       24.96       24.69      2.74 o 
   4   8   7      356.05      355.20     13.10 o 
   5   8   7      173.25      206.11      7.45 o 
   6   8   7       22.17       21.61      3.25 o 
   7   8   7        0.10       -0.32      1.69 o 
   8   8   7        4.91       10.16      3.27 o 
 -10   9   7       41.23       49.34      4.74 o 
  -9   9   7       34.79       40.16      4.24 o 
  -8   9   7       32.70       25.17      3.38 o 
  -7   9   7      113.04      113.30      6.26 o 
  -6   9   7      425.98      432.53      8.91 o 
  -5   9   7      284.38      281.97      7.10 o 
  -4   9   7       23.21       34.51      3.31 o 
  -3   9   7      374.11      416.71      8.19 o 
  -2   9   7       32.73       35.62      2.99 o 
  -1   9   7      372.84      416.76      6.96 o 
   0   9   7        0.11        0.42      1.44 o 
   1   9   7      126.93      102.63      4.70 o 
   2   9   7      116.70      103.93      4.67 o 
   3   9   7      216.60      221.89      6.42 o 
   4   9   7       49.36       50.78      3.83 o 
   5   9   7        7.30        2.32      2.11 o 
   6   9   7       29.93       25.29      3.50 o 
   7   9   7        7.76       11.86      5.79 o 
  -9  10   7       18.08       28.65      5.43 o 
  -8  10   7       65.68       73.28      7.41 o 
  -7  10   7       37.13       30.89      4.86 o 
  -6  10   7        0.23        0.86      2.03 o 
  -5  10   7      124.88      137.49      5.33 o 
  -4  10   7       66.48       61.01      4.02 o 
  -3  10   7        1.27       -0.51      1.48 o 
  -2  10   7      173.46      166.41      5.30 o 
  -1  10   7      184.48      182.22      4.84 o 
   0  10   7      143.83      134.53      4.29 o 
   1  10   7      287.00      286.28      7.13 o 
   2  10   7        9.30        8.39      2.00 o 
   3  10   7        7.06       10.64      2.14 o 
   4  10   7       30.11       35.03      3.34 o 
   5  10   7       54.56       53.82      4.84 o 
   6  10   7       52.12       50.03      4.75 o 
  -8  11   7        0.20        2.00      2.61 o 
  -7  11   7        1.13       -0.07      3.17 o 
  -6  11   7        5.87        9.18      5.29 o 
  -5  11   7        3.63        4.86      3.42 o 
  -4  11   7       29.86       24.14      3.37 o 
  -3  11   7       17.63       13.82      4.87 o 
  -2  11   7       35.10       43.03      7.42 o 
  -1  11   7        5.25        4.08      2.02 o 
   0  11   7       35.49       40.58      4.13 o 
   1  11   7        3.70        4.57      2.05 o 
   2  11   7       80.46       73.66      5.37 o 
   3  11   7        1.68        3.61      1.79 o 
   4  11   7        3.72        3.39      2.91 o 
   5  11   7        5.12       -2.90      3.48 o 
  -7  12   7        7.26        6.23      3.11 o 
  -6  12   7        4.94        2.18      4.41 o 
  -5  12   7       16.12       15.83      2.99 o 
  -4  12   7        8.95        9.02      2.45 o 
  -3  12   7        1.08        1.10      2.16 o 
  -2  12   7       14.61        7.72      5.42 o 
  -1  12   7       14.90       15.32      2.65 o 
   0  12   7       17.62       22.20      3.18 o 
   1  12   7        1.01       -1.64      1.64 o 
   2  12   7        0.07        1.99      1.95 o 
   3  12   7        1.36        1.66      2.14 o 
   4  12   7        3.33       10.67      4.37 o 
  -5  13   7        6.43        8.35      4.15 o 
  -4  13   7        0.23       -2.79      2.79 o 
  -3  13   7        2.93        6.96      2.74 o 
  -2  13   7       69.14       81.03      7.38 o 
  -1  13   7       49.56       44.47      4.37 o 
   0  13   7        0.08        5.49      2.00 o 
   1  13   7        0.47        4.18      2.39 o 
 -12   0   8       73.10       83.08      7.66 o 
 -11   0   8       23.34       28.39      4.25 o 
 -10   0   8       42.87       44.14      4.97 o 
  -9   0   8      356.01      345.57     10.92 o 
  -8   0   8       37.07       33.92      4.13 o 
  -7   0   8      864.59      852.20     18.06 o 
  -6   0   8      216.97      222.12      7.72 o 
  -5   0   8      561.16      555.09     11.56 o 
  -4   0   8     1260.33     1161.45     16.39 o 
  -3   0   8     2917.15     2895.58     27.18 o 
  -2   0   8     1564.44     1564.37     14.74 o 
  -1   0   8      427.79      399.66      7.55 o 
   0   0   8      828.82      786.44     11.34 o 
   1   0   8      243.30      213.61      5.69 o 
   2   0   8     3957.26     3877.41     35.35 o 
   3   0   8        5.74        8.49      2.85 o 
   4   0   8      902.19      899.18     16.54 o 
   5   0   8      262.39      280.55      9.77 o 
   6   0   8       18.00       23.44      4.03 o 
   7   0   8        9.48       10.27      4.62 o 
   8   0   8        0.09        0.79      2.39 o 
   9   0   8      111.38      104.49      8.01 o 
 -12   1   8        4.88        5.42      1.53 o 
 -11   1   8      170.50      144.47      5.41 o 
 -10   1   8      288.27      287.82      9.00 o 
  -9   1   8      131.59      143.90      5.07 o 
  -8   1   8      137.73      158.35      5.03 o 
  -7   1   8      213.07      182.41      5.12 o 
  -6   1   8      615.36      600.07      8.86 o 
  -5   1   8      714.79      708.69      9.29 o 
  -4   1   8      389.57      370.86      7.68 o 
  -3   1   8       13.89       16.68      1.51 o 
  -2   1   8      839.61      840.97      8.09 o 
  -1   1   8     1386.70     1475.07     11.80 o 
   0   1   8      543.79      512.16      5.38 o 
   1   1   8       76.98       62.14      2.82 o 
   2   1   8       19.41       17.19      3.39 o 
   3   1   8     1376.66     1412.85     14.31 o 
   4   1   8       90.92      103.06      5.14 o 
   5   1   8        0.26        4.02      1.91 o 
   6   1   8       48.91       31.32      3.21 o 
   7   1   8      194.02      180.40      6.27 o 
   8   1   8       92.47       92.32      5.25 o 
   9   1   8       38.46       45.73      4.02 o 
 -13   2   8        5.87        5.72      3.54 o 
 -12   2   8       36.79       48.93      6.26 o 
 -11   2   8       11.93       12.99      2.03 o 
 -10   2   8       28.26       36.96      3.28 o 
  -9   2   8       23.23       18.62      2.42 o 
  -8   2   8      312.67      323.97      9.72 o 
  -7   2   8        4.71        4.31      1.44 o 
  -6   2   8      220.80      208.91      5.28 o 
  -5   2   8      118.18      119.86      4.47 o 
  -4   2   8       62.38       48.39      2.36 o 
  -3   2   8      440.72      410.17      6.02 o 
  -2   2   8      155.17      148.18      3.43 o 
  -1   2   8        2.66        3.24      0.97 o 
   0   2   8       18.24       14.86      1.42 o 
   1   2   8      679.92      656.43      7.87 o 
   2   2   8       96.15       90.32      3.79 o 
   3   2   8       32.17       21.07      2.52 o 
   4   2   8      621.61      619.60     13.80 o 
   5   2   8      369.37      379.74      9.54 o 
   6   2   8       48.30       47.82      3.86 o 
   7   2   8        0.67        3.32      2.18 o 
   8   2   8        3.57       -0.29      1.69 o 
   9   2   8       28.00       29.71      3.31 o 
 -13   3   8        2.17        6.80      2.68 o 
 -12   3   8        1.77        0.50      1.30 o 
 -11   3   8        9.98       16.00      2.29 o 
 -10   3   8        1.01        1.67      1.50 o 
  -9   3   8       63.74       58.85      3.87 o 
  -8   3   8        0.02       -0.67      1.33 o 
  -7   3   8       84.40       82.44      3.99 o 
  -6   3   8      372.47      371.62      8.52 o 
  -5   3   8       15.05       11.58      2.21 o 
  -4   3   8        2.15        1.59      1.16 o 
  -3   3   8       17.37       16.64      1.45 o 
  -2   3   8       88.14       77.72      2.70 o 
  -1   3   8       49.21       42.09      2.19 o 
   0   3   8       20.17       24.33      1.72 o 
   1   3   8        2.88        1.36      1.09 o 
   2   3   8        8.49        9.46      2.65 o 
   3   3   8      373.98      322.29      8.83 o 
   4   3   8       94.59       98.22      4.50 o 
   5   3   8       12.99       11.08      2.31 o 
   6   3   8        6.85       10.05      2.24 o 
   7   3   8       24.22       18.57      2.70 o 
   8   3   8        0.01       -0.04      2.22 o 
   9   3   8        0.03        2.42      3.17 o 
 -13   4   8        1.97        2.71      2.68 o 
 -12   4   8       48.08       46.90      3.79 o 
 -11   4   8        1.51        1.00      1.41 o 
 -10   4   8        0.02        2.65      1.46 o 
  -9   4   8      119.07      114.40      4.73 o 
  -8   4   8      343.63      379.04      7.87 o 
  -7   4   8      306.10      315.75      6.92 o 
  -6   4   8      255.94      232.04      5.73 o 
  -5   4   8        9.81        9.25      1.52 o 
  -4   4   8       71.14       53.83      2.60 o 
  -3   4   8      374.38      327.25      4.73 o 
  -2   4   8       45.57       44.07      2.11 o 
  -1   4   8       36.70       35.67      2.27 o 
   0   4   8      586.06      556.17      6.98 o 
   1   4   8       43.11       34.44      2.28 o 
   2   4   8        0.90        3.75      1.81 o 
   3   4   8       16.09       14.74      2.42 o 
   4   4   8        0.65        0.09      1.94 o 
   5   4   8      306.49      315.16     12.36 o 
   6   4   8      152.53      168.86      6.86 o 
   7   4   8       16.38       18.05      3.13 o 
   8   4   8        0.08        1.95      2.23 o 
 -12   5   8        0.40       -2.10      2.10 o 
 -11   5   8       58.08       49.31      4.48 o 
 -10   5   8      137.93      139.71      6.17 o 
  -9   5   8      216.18      222.55      7.68 o 
  -8   5   8       20.89       20.95      3.04 o 
  -7   5   8      753.03      730.72     13.14 o 
  -6   5   8       61.62       63.64      4.42 o 
  -5   5   8      466.37      477.49      8.04 o 
  -4   5   8      256.78      247.94      5.69 o 
  -3   5   8        4.27        5.22      1.60 o 
  -2   5   8     1270.22     1274.71     11.24 o 
  -1   5   8      470.88      472.05      8.34 o 
   0   5   8      304.59      300.80      6.15 o 
   1   5   8        8.57        1.87      1.41 o 
   2   5   8       25.53       23.17      2.68 o 
   3   5   8      164.15      164.32      7.35 o 
   4   5   8      640.13      637.60     14.90 o 
   5   5   8       50.02       52.80      5.56 o 
   6   5   8      108.91      121.02     15.20 o 
   7   5   8       61.81       66.55      6.95 o 
   8   5   8       84.25       89.29      7.80 o 
 -11   6   8       13.86       13.70      3.57 o 
 -10   6   8        0.51        0.57      1.44 o 
  -9   6   8       78.04       87.66      5.74 o 
  -8   6   8      269.84      282.25      8.55 o 
  -7   6   8      119.44      130.69      5.87 o 
  -6   6   8      191.72      210.41      7.04 o 
  -5   6   8       26.15       19.43      2.37 o 
  -4   6   8      529.04      506.16     11.26 o 
  -3   6   8      385.03      357.64      7.03 o 
  -2   6   8      469.00      438.05      7.54 o 
  -1   6   8       53.80       46.00      3.10 o 
   0   6   8      168.31      149.77      4.16 o 
   1   6   8      462.36      417.67      8.37 o 
   2   6   8      285.35      256.48     10.31 o 
   3   6   8        4.11        6.03      5.23 o 
   4   6   8      154.99      161.07     18.72 o 
   5   6   8      553.38      557.18     14.67 o 
   6   6   8       37.95       44.98      5.56 o 
   7   6   8       77.19       85.77      7.46 o 
   8   6   8       21.62       29.67      4.90 o 
 -11   7   8       39.72       45.31      4.90 o 
 -10   7   8       48.92       51.30      4.66 o 
  -9   7   8        8.40       15.25      2.75 o 
  -8   7   8       58.22       53.04      4.76 o 
  -7   7   8        6.01        6.47      2.30 o 
  -6   7   8      412.45      419.52     16.86 o 
  -5   7   8      588.97      577.38      9.56 o 
  -4   7   8        2.73        1.93      1.56 o 
  -3   7   8        2.31        0.94      1.43 o 
  -2   7   8      137.55      152.95      5.52 o 
  -1   7   8      260.30      262.71      6.19 o 
   0   7   8      255.14      249.24      5.41 o 
   1   7   8       21.01       17.96      2.06 o 
   2   7   8      121.51      103.57      4.50 o 
   3   7   8      135.63      119.13      6.81 o 
   4   7   8       31.31       27.83      4.25 o 
   5   7   8       16.27       10.67      5.21 o 
   6   7   8        5.98        7.66      4.60 o 
   7   7   8       84.19       71.29      7.11 o 
 -10   8   8        2.45        3.94      2.99 o 
  -9   8   8        5.74        9.05      3.41 o 
  -8   8   8        2.94        6.37      2.20 o 
  -7   8   8      108.30      116.73      6.37 o 
  -6   8   8       41.30       47.70      3.59 o 
  -5   8   8       22.39       15.29      2.32 o 
  -4   8   8        1.27        0.17      1.49 o 
  -3   8   8       76.96       83.83      4.13 o 
  -2   8   8        1.83        0.92      1.42 o 
  -1   8   8       30.87       29.87      2.40 o 
   0   8   8        0.28        1.71      1.16 o 
   1   8   8       14.23       13.92      2.13 o 
   2   8   8       13.16        5.73      1.77 o 
   3   8   8       70.04       69.12      5.30 o 
   4   8   8        2.59        2.76      1.93 o 
   5   8   8        0.09        2.11      2.07 o 
   6   8   8       17.98       14.27      2.97 o 
   7   8   8        0.80        5.39      3.03 o 
 -10   9   8        0.08       -2.57      2.57 o 
  -9   9   8        0.21       -2.28      2.28 o 
  -8   9   8        0.11       -0.62      1.76 o 
  -7   9   8        5.20        3.44      2.91 o 
  -6   9   8       16.28       19.19      2.64 o 
  -5   9   8        9.56        8.64      2.10 o 
  -4   9   8       87.97       78.90      4.35 o 
  -3   9   8        9.53       11.62      2.45 o 
  -2   9   8      132.25      109.59      5.47 o 
  -1   9   8        5.74        5.20      1.47 o 
   0   9   8        3.29        1.80      1.26 o 
   1   9   8        0.45        0.45      1.43 o 
   2   9   8       32.67       30.73      3.08 o 
   3   9   8       12.54       16.38      2.39 o 
   4   9   8       41.44       42.57      4.33 o 
   5   9   8        0.84        2.95      1.92 o 
   6   9   8        0.00       -2.45      2.45 o 
  -8  10   8       32.74       40.46      4.36 o 
  -7  10   8       31.22       35.61      4.11 o 
  -6  10   8        4.81        0.50      2.33 o 
  -5  10   8       49.81       47.04      3.71 o 
  -4  10   8       98.07       96.28      4.87 o 
  -3  10   8      111.52      119.16      5.84 o 
  -2  10   8        5.93        9.06      2.01 o 
  -1  10   8       58.50       56.10      3.35 o 
   0  10   8       77.16       84.57      4.75 o 
   1  10   8       60.71       70.33      4.29 o 
   2  10   8       71.89       74.80      4.54 o 
   3  10   8        4.49        4.92      1.72 o 
   4  10   8       38.09       42.09      4.39 o 
   5  10   8        6.90        8.69      3.62 o 
   6  10   8        1.83       -0.66      4.15 o 
  -7  11   8       13.73       18.03      5.77 o 
  -6  11   8       66.75       88.84      6.01 o 
  -5  11   8       60.48       64.25      5.22 o 
  -4  11   8       21.83       23.86      4.08 o 
  -3  11   8        5.36        3.11      3.86 o 
  -2  11   8      145.88      154.09      8.18 o 
  -1  11   8      111.05      122.68      6.10 o 
   0  11   8       37.99       39.81      4.05 o 
   1  11   8        1.14        0.03      1.88 o 
   2  11   8       45.75       48.81      4.47 o 
   3  11   8      109.24      109.02      6.51 o 
  -6  12   8        0.29        1.24      2.61 o 
  -5  12   8        2.60        2.85      2.50 o 
  -4  12   8       46.22       46.44      5.73 o 
  -3  12   8       64.31       59.31      9.39 o 
  -2  12   8       12.40        7.16      3.50 o 
  -1  12   8       25.75       23.30      5.43 o 
   0  12   8      135.11      149.91      6.77 o 
   1  12   8       45.63       43.09      7.18 o 
   2  12   8       52.55       58.11      7.05 o 
   3  12   8        0.56        1.05      3.35 o 
   0  13   8       19.43       17.03      4.42 o 
 -12   1   9        2.91       -0.37      1.31 o 
 -11   1   9       80.90       78.57      4.75 o 
 -10   1   9       10.56       16.57      2.38 o 
  -9   1   9       16.95       16.11      2.27 o 
  -8   1   9      255.04      244.23      6.39 o 
  -7   1   9        2.19        4.40      1.46 o 
  -6   1   9      137.02      125.72      4.29 o 
  -5   1   9      132.07      132.10      4.19 o 
  -4   1   9      161.59      145.80      5.24 o 
  -3   1   9       43.23       32.43      2.08 o 
  -2   1   9       18.96       27.14      1.95 o 
  -1   1   9      268.08      279.23      4.23 o 
   0   1   9     1134.48     1131.34      9.64 o 
   1   1   9      601.26      600.21      7.96 o 
   2   1   9      976.81      963.80     11.88 o 
   3   1   9       12.54       11.93      2.15 o 
   4   1   9      256.92      254.15     10.21 o 
   5   1   9       26.24       26.34      3.03 o 
   6   1   9        1.69        3.49      1.95 o 
   7   1   9       23.87       26.62      3.86 o 
   8   1   9       24.76       31.13      3.31 o 
 -12   2   9       45.78       51.41      4.01 o 
 -11   2   9      103.32       97.65      5.23 o 
 -10   2   9        0.50        1.34      1.36 o 
  -9   2   9       85.26       67.15      4.13 o 
  -8   2   9      386.87      363.38      7.80 o 
  -7   2   9      288.98      279.61      8.35 o 
  -6   2   9       91.17       84.74      6.85 o 
  -5   2   9        4.47        5.24      1.43 o 
  -4   2   9       55.73       50.75      2.99 o 
  -3   2   9      904.33      890.46     10.04 o 
  -2   2   9      950.24      959.47      9.29 o 
  -1   2   9        8.70       11.20      1.91 o 
   0   2   9       37.84       32.91      2.32 o 
   1   2   9     1202.88     1173.76     13.54 o 
   2   2   9      417.44      384.01      7.46 o 
   3   2   9      456.25      408.66      7.99 o 
   4   2   9       52.82       47.99      4.06 o 
   5   2   9      129.77      133.16      5.23 o 
   6   2   9      174.52      190.53      6.34 o 
   7   2   9       70.93       76.12      4.91 o 
   8   2   9        5.97       10.10      2.27 o 
 -12   3   9        0.84        3.03      1.84 o 
 -11   3   9        4.71        2.57      1.76 o 
 -10   3   9      356.77      345.93      8.30 o 
  -9   3   9      530.67      501.86      9.52 o 
  -8   3   9        8.01        5.23      1.57 o 
  -7   3   9       13.23       15.01      2.11 o 
  -6   3   9      497.58      548.39      9.04 o 
  -5   3   9      315.09      324.70      7.95 o 
  -4   3   9      320.80      296.29      5.65 o 
  -3   3   9       78.77       61.49      3.19 o 
  -2   3   9      713.98      765.08     11.28 o 
  -1   3   9     2655.83     2841.87     17.46 o 
   0   3   9        7.73        4.15      1.25 o 
   1   3   9      286.82      286.05      7.83 o 
   2   3   9       33.27       28.48      3.10 o 
   3   3   9      169.95      160.09      5.87 o 
   4   3   9      668.13      680.43     13.79 o 
   5   3   9      164.88      169.66      7.87 o 
   6   3   9        1.63        3.12      1.83 o 
   7   3   9       18.75       27.16      3.82 o 
   8   3   9       81.82       77.29      5.91 o 
 -12   4   9       15.71       17.75      4.42 o 
 -11   4   9      144.44      143.48      5.48 o 
 -10   4   9       69.64       65.64      4.27 o 
  -9   4   9       19.99       20.73      2.60 o 
  -8   4   9       97.08      106.66      5.38 o 
  -7   4   9      172.28      204.14      5.80 o 
  -6   4   9       59.79       62.17      3.61 o 
  -5   4   9        0.43        0.53      1.26 o 
  -4   4   9      164.16      166.15      5.82 o 
  -3   4   9      478.42      471.33      6.72 o 
  -2   4   9      163.16      155.26      4.40 o 
  -1   4   9      162.13      166.49      4.52 o 
   0   4   9      930.29      912.06      9.62 o 
   1   4   9      117.10      101.16      5.15 o 
   2   4   9      174.13      141.43      5.41 o 
   3   4   9      533.19      476.53     13.15 o 
   4   4   9       13.97       12.97      2.65 o 
   5   4   9       14.24       14.64      3.62 o 
   6   4   9      224.53      238.75     12.58 o 
   7   4   9       73.28       78.51      7.46 o 
 -11   5   9        0.01       -1.50      1.50 o 
 -10   5   9       13.56       12.02      2.40 o 
  -9   5   9       22.02       20.40      2.98 o 
  -8   5   9       26.11       22.64      3.19 o 
  -7   5   9       60.21       49.68      4.38 o 
  -6   5   9       23.24       32.99      3.57 o 
  -5   5   9       46.19       56.45      4.22 o 
  -4   5   9       43.17       40.81      2.96 o 
  -3   5   9       29.24       34.56      2.78 o 
  -2   5   9        0.32        2.94      1.36 o 
  -1   5   9       75.77       84.15      5.89 o 
   0   5   9      576.24      597.81      9.14 o 
   1   5   9       44.99       53.42      4.84 o 
   2   5   9       54.39       40.36      5.86 o 
   3   5   9       71.36       59.47      5.44 o 
   4   5   9        0.87        5.08      2.71 o 
   5   5   9      102.17       91.58      7.18 o 
   6   5   9       20.22       12.87      3.87 o 
   7   5   9        0.19        2.42      2.80 o 
 -11   6   9        4.52        0.25      1.65 o 
 -10   6   9        3.09        1.00      1.54 o 
  -9   6   9       52.42       44.23      3.65 o 
  -8   6   9       55.01       40.18      4.15 o 
  -7   6   9        6.48        2.02      1.88 o 
  -6   6   9        4.71        1.78      1.90 o 
  -5   6   9       45.82       45.25      3.30 o 
  -4   6   9        5.62        5.70      1.70 o 
  -3   6   9        4.27        3.69      1.90 o 
  -2   6   9      250.21      243.93      5.96 o 
  -1   6   9       23.33       24.30      2.50 o 
   0   6   9       35.06       36.69      3.89 o 
   1   6   9       39.22       26.47      2.63 o 
   2   6   9       33.32       30.10      4.03 o 
   3   6   9       31.49       31.90      4.39 o 
   4   6   9        5.58        4.76      2.33 o 
   5   6   9        3.41        1.70      2.36 o 
   6   6   9       15.18       16.48      3.98 o 
   7   6   9        0.01       -4.40      4.40 o 
 -10   7   9       13.64       14.94      2.76 o 
  -9   7   9       41.57       41.74      4.24 o 
  -8   7   9       14.00       19.31      4.27 o 
  -7   7   9       38.00       35.05      3.80 o 
  -6   7   9      169.48      170.75      6.70 o 
  -5   7   9       27.90       26.51      2.75 o 
  -4   7   9      351.03      318.41      7.81 o 
  -3   7   9        2.99        3.54      1.98 o 
  -2   7   9       18.04       11.68      2.92 o 
  -1   7   9      473.30      461.52      7.54 o 
   0   7   9      152.54      154.63      4.54 o 
   1   7   9       16.90       15.16      2.22 o 
   2   7   9       12.02        6.49      2.35 o 
   3   7   9       80.15       75.11      6.76 o 
   4   7   9      147.16      150.64      7.96 o 
   5   7   9       27.09       24.43      5.10 o 
   6   7   9        3.24        8.69      4.27 o 
 -10   8   9        8.46        7.36      3.90 o 
  -9   8   9        4.93        3.75      2.03 o 
  -8   8   9       74.69       74.07      5.63 o 
  -7   8   9      180.01      176.52      8.15 o 
  -6   8   9       87.75       77.92      5.43 o 
  -5   8   9        6.46        5.51      2.42 o 
  -4   8   9       44.96       40.77      3.91 o 
  -3   8   9      396.52      418.34      9.86 o 
  -2   8   9      161.25      147.46      5.99 o 
  -1   8   9       50.78       48.28      3.38 o 
   0   8   9       32.58       28.98      2.52 o 
   1   8   9      162.97      163.20      5.64 o 
   2   8   9      253.30      257.58      8.07 o 
   3   8   9       34.71       32.98      6.06 o 
   4   8   9        5.88        4.29      2.03 o 
   5   8   9       37.19       28.91      3.88 o 
   6   8   9       80.27       79.83     11.01 o 
  -9   9   9       22.74       31.74      4.74 o 
  -8   9   9       31.29       38.94      5.15 o 
  -7   9   9        4.65        4.91      2.74 o 
  -6   9   9      121.62      117.55      6.46 o 
  -5   9   9      211.16      220.06      6.59 o 
  -4   9   9      131.05      129.62      5.83 o 
  -3   9   9        0.18       -0.20      1.58 o 
  -2   9   9       59.15       61.80      3.57 o 
  -1   9   9      141.00      157.22      4.76 o 
   0   9   9      169.61      173.96      5.03 o 
   1   9   9       92.21       83.93      4.62 o 
   2   9   9       29.08       23.52      3.70 o 
   3   9   9      123.13      116.34      7.76 o 
   4   9   9       64.49       74.39      5.53 o 
   5   9   9       42.66       43.91      8.46 o 
  -9  10   9        0.05       -3.18      3.18 o 
  -8  10   9       15.53       28.65      4.67 o 
  -7  10   9       14.40       16.50      3.06 o 
  -6  10   9       56.56       54.54      4.84 o 
  -5  10   9        0.26       -1.51      1.52 o 
  -4  10   9       10.98       12.01      2.75 o 
  -3  10   9       78.11       88.88      5.53 o 
  -2  10   9       65.00       73.35      4.33 o 
  -1  10   9        1.19       -1.59      1.59 o 
   0  10   9        1.70        1.28      2.01 o 
   1  10   9      117.74      113.83      5.22 o 
   2  10   9       54.51       59.47      4.13 o 
   3  10   9       10.92        7.90      3.14 o 
   4  10   9        1.21       -3.15      3.65 o 
  -7  11   9        1.59        4.95      4.31 o 
  -6  11   9       12.00       21.60      5.67 o 
  -5  11   9       25.84       28.71      4.39 o 
  -4  11   9        2.96        6.30      2.49 o 
  -3  11   9        1.07        1.73      2.30 o 
  -2  11   9        1.66        0.92      2.06 o 
  -1  11   9        5.40        8.94      2.56 o 
   0  11   9       10.21       17.25      2.57 o 
   1  11   9        6.37        6.74      5.73 o 
   2  11   9        0.10       -1.79      1.79 o 
  -5  12   9        0.77        0.69      3.21 o 
  -4  12   9        0.95        1.11      3.18 o 
  -3  12   9       12.25        8.32      3.84 o 
  -2  12   9       19.95       22.73      4.96 o 
  -1  12   9        0.29        1.33      2.93 o 
   0  12   9        0.83        1.96      2.57 o 
   1  12   9        2.72        3.08      2.22 o 
 -12   0  10       92.08       81.60      9.90 o 
 -11   0  10        4.72       10.80      2.76 o 
 -10   0  10      219.25      227.78      9.57 o 
  -9   0  10       37.17       41.62      4.78 o 
  -8   0  10       19.33       13.71      3.15 o 
  -7   0  10      670.15      677.66     14.96 o 
  -6   0  10      285.19      294.92      9.47 o 
  -5   0  10      114.58      131.39      7.62 o 
  -4   0  10      187.80      209.43      7.37 o 
  -3   0  10       56.81       50.47      4.18 o 
  -2   0  10     1089.08     1067.62     53.85 o 
  -1   0  10      936.47      990.84     14.65 o 
   0   0  10       42.08       43.80      6.28 o 
   1   0  10       66.01       79.84      5.68 o 
   2   0  10     1096.29     1122.29     19.09 o 
   3   0  10      230.66      242.54      9.16 o 
   4   0  10      141.10      148.67      7.61 o 
   5   0  10      113.78      103.03      9.29 o 
   6   0  10      188.14      201.73      9.45 o 
   7   0  10       79.50      114.14     12.10 o 
 -12   1  10        4.34       19.91      4.65 o 
 -11   1  10        8.76       -0.24      2.16 o 
 -10   1  10       23.02       14.81      2.19 o 
  -9   1  10      144.83      144.53      5.27 o 
  -8   1  10      331.79      350.88      7.87 o 
  -7   1  10       11.12       15.10      2.13 o 
  -6   1  10      107.74       97.45      4.01 o 
  -5   1  10      182.74      165.81      6.97 o 
  -4   1  10      496.69      464.44      7.81 o 
  -3   1  10      225.39      208.81      5.11 o 
  -2   1  10        8.00        3.70      1.37 o 
  -1   1  10      176.74      187.88      4.11 o 
   0   1  10     1297.65     1383.28     11.41 o 
   1   1  10      103.97      109.50      4.40 o 
   2   1  10      225.96      203.38      5.81 o 
   3   1  10       41.86       51.30      3.68 o 
   4   1  10      143.88      159.44      5.78 o 
   5   1  10       85.40      107.30      5.31 o 
   6   1  10       31.86       46.61      4.00 o 
   7   1  10        0.86       -0.31      1.53 o 
 -12   2  10       13.19       13.88      3.98 o 
 -11   2  10       93.96       95.83      5.26 o 
 -10   2  10       64.37       69.13      4.46 o 
  -9   2  10        1.08        1.40      1.22 o 
  -8   2  10       13.89       12.74      2.06 o 
  -7   2  10       75.51       81.50      4.16 o 
  -6   2  10      240.47      268.34      6.42 o 
  -5   2  10       69.87       69.53      3.60 o 
  -4   2  10       23.50       17.36      1.99 o 
  -3   2  10       51.78       46.15      2.97 o 
  -2   2  10       99.94       84.72      3.63 o 
  -1   2  10       63.28       61.36      2.99 o 
   0   2  10        8.69        8.76      1.60 o 
   1   2  10       45.35       44.17      3.27 o 
   2   2  10       48.40       49.62      3.52 o 
   3   2  10        3.88        6.22      1.84 o 
   4   2  10       43.33       41.22      3.49 o 
   5   2  10        0.55       -1.35      1.35 o 
   6   2  10       10.21       11.39      2.33 o 
   7   2  10       22.67       19.84      4.03 o 
   8   2  10       13.14       18.00      5.95 o 
 -12   3  10       16.70       22.90      4.95 o 
 -11   3  10        0.11        0.40      1.38 o 
 -10   3  10        4.79        4.26      1.33 o 
  -9   3  10        0.13        0.78      1.22 o 
  -8   3  10        1.19        1.54      1.84 o 
  -7   3  10        0.29        0.64      1.20 o 
  -6   3  10       28.33       25.99      2.54 o 
  -5   3  10        0.39       -0.17      1.56 o 
  -4   3  10        0.83        0.59      1.22 o 
  -3   3  10        8.69        4.00      1.77 o 
  -2   3  10       95.65       89.63      3.63 o 
  -1   3  10       11.59       11.48      1.66 o 
   0   3  10       77.60       74.40      3.78 o 
   1   3  10        1.90        1.59      1.50 o 
   2   3  10        6.68        4.91      2.52 o 
   3   3  10       43.08       36.20      4.23 o 
   4   3  10        0.01       -1.57      1.57 o 
   5   3  10       33.42       25.34      3.54 o 
   6   3  10        2.76        3.03      2.03 o 
   7   3  10        2.03        0.10      2.01 o 
 -11   4  10       18.01       20.55      3.69 o 
 -10   4  10       17.33       15.26      2.46 o 
  -9   4  10        1.27        6.02      2.15 o 
  -8   4  10       44.77       35.49      3.69 o 
  -7   4  10      251.61      233.45      7.55 o 
  -6   4  10       44.32       48.17      4.10 o 
  -5   4  10        9.58       12.90      2.42 o 
  -4   4  10       43.00       31.81      3.58 o 
  -3   4  10      268.78      275.37      8.11 o 
  -2   4  10       70.27       61.16      4.02 o 
  -1   4  10      260.98      273.25      6.90 o 
   0   4  10       40.20       30.99      3.21 o 
   1   4  10        0.45       -0.25      1.51 o 
   2   4  10       32.97       31.60      8.41 o 
   3   4  10       37.10       40.62      8.60 o 
   4   4  10       22.33       19.87      3.85 o 
   5   4  10        6.02        7.45      2.80 o 
   6   4  10        3.46        2.97      2.68 o 
 -10   5  10       38.32       31.66      3.65 o 
  -9   5  10      134.99      140.19      6.28 o 
  -8   5  10      150.89      163.62      6.68 o 
  -7   5  10       10.19       20.90      3.38 o 
  -6   5  10       98.04       85.80      5.28 o 
  -5   5  10      217.12      191.55      9.50 o 
  -4   5  10      226.22      230.18      6.92 o 
  -3   5  10      857.07      845.36     16.14 o 
  -2   5  10      176.39      171.03      6.06 o 
  -1   5  10      296.90      295.00      6.69 o 
   0   5  10       77.28       90.40      5.64 o 
   1   5  10       49.46       55.46      5.25 o 
   2   5  10       35.63       30.49      4.10 o 
   3   5  10       19.69       20.99      3.83 o 
   4   5  10      170.46      189.31      9.05 o 
   5   5  10      117.34      131.12      8.59 o 
   6   5  10       21.82       12.67      3.56 o 
 -10   6  10       34.48       46.70      4.43 o 
  -9   6  10       11.07       15.31      2.54 o 
  -8   6  10       24.46       22.56      3.23 o 
  -7   6  10      219.11      227.14     10.57 o 
  -6   6  10      227.00      241.71     14.25 o 
  -5   6  10       83.02       86.21      6.65 o 
  -4   6  10        3.10        4.57      1.95 o 
  -3   6  10       53.53       45.07      4.97 o 
  -2   6  10     1184.18     1240.68     16.89 o 
  -1   6  10       70.80       73.98      3.59 o 
   0   6  10       32.96       33.78      2.64 o 
   1   6  10       38.33       39.93      4.77 o 
   2   6  10      190.11      180.42      8.31 o 
   3   6  10      122.40      121.16      7.65 o 
   4   6  10       21.84       23.54      4.12 o 
   5   6  10       17.26       13.60      5.57 o 
  -9   7  10       42.64       57.40      5.14 o 
  -8   7  10       65.35       78.79      5.71 o 
  -7   7  10       26.21       26.29      3.47 o 
  -6   7  10        7.91        8.73      2.26 o 
  -5   7  10      152.23      170.40      6.78 o 
  -4   7  10      122.06      107.04      5.64 o 
  -3   7  10       48.49       49.18      4.24 o 
  -2   7  10       68.61       63.48      4.68 o 
  -1   7  10        0.32        1.26      1.27 o 
   0   7  10      345.41      348.18      6.93 o 
   1   7  10      102.60       95.95      5.55 o 
   2   7  10        0.11        7.74      2.63 o 
   3   7  10       18.12       15.88      3.44 o 
   4   7  10       61.88       65.72      6.64 o 
   5   7  10       28.07       25.05      8.32 o 
  -9   8  10        0.09        1.02      2.35 o 
  -8   8  10        3.63        6.85      4.74 o 
  -7   8  10        8.65       10.55      4.87 o 
  -6   8  10       21.33       20.52      3.59 o 
  -5   8  10      114.09      125.84      7.67 o 
  -4   8  10       53.78       54.20      4.50 o 
  -3   8  10        0.70        0.49      1.78 o 
  -2   8  10        0.95        1.60      1.34 o 
  -1   8  10       63.45       64.17      3.60 o 
   0   8  10       42.56       41.32      3.50 o 
   1   8  10        1.90        1.58      1.48 o 
   2   8  10        4.27        3.98      2.99 o 
   3   8  10        3.88        9.36      2.19 o 
   4   8  10        0.08        0.21      2.89 o 
  -8   9  10       12.47       10.45      3.36 o 
  -7   9  10        3.90        3.11      1.91 o 
  -6   9  10       12.41       15.49      3.01 o 
  -5   9  10       27.58       29.00      3.44 o 
  -4   9  10       57.68       56.27      4.67 o 
  -3   9  10       16.88       15.10      2.62 o 
  -2   9  10        0.30        1.74      1.37 o 
  -1   9  10       46.00       45.65      3.59 o 
   0   9  10       21.05       24.75      3.12 o 
   1   9  10        6.52        8.33      3.87 o 
   2   9  10        8.68        7.32      2.11 o 
   3   9  10        0.02       -0.70      3.53 o 
   4   9  10        4.53        8.35      5.20 o 
  -7  10  10       44.80       49.83      5.64 o 
  -6  10  10        2.18        7.51      3.91 o 
  -5  10  10        3.87       10.39      3.84 o 
  -4  10  10       30.72       31.93      3.71 o 
  -3  10  10        4.72        3.51      1.84 o 
  -2  10  10       31.53       31.51      3.04 o 
  -1  10  10       45.13       49.31      3.82 o 
   0  10  10        3.05        0.41      1.79 o 
   1  10  10       42.24       41.19      3.45 o 
   2  10  10       13.26       10.94      3.22 o 
   3  10  10       48.24       41.37      7.91 o 
  -5  11  10       30.42       36.25      6.77 o 
  -4  11  10       77.96       68.63      6.67 o 
  -3  11  10       13.20       14.40      3.32 o 
  -2  11  10        2.57        3.63      1.45 o 
  -1  11  10       23.55       26.73      2.95 o 
   0  11  10       37.10       49.13      5.54 o 
   1  11  10       46.84       54.35      5.20 o 
 -11   1  11        0.58        0.88      1.47 o 
 -10   1  11        0.07        2.02      1.47 o 
  -9   1  11       11.50       11.68      1.83 o 
  -8   1  11       51.77       47.87      3.60 o 
  -7   1  11       21.09       15.64      2.17 o 
  -6   1  11        0.59        2.85      1.29 o 
  -5   1  11      118.74      109.91      4.11 o 
  -4   1  11       12.99       11.05      1.67 o 
  -3   1  11       87.28       81.82      5.62 o 
  -2   1  11      236.34      210.10      6.45 o 
  -1   1  11        5.97        6.27      2.00 o 
   0   1  11      177.35      171.76      4.28 o 
   1   1  11      202.75      190.99      5.75 o 
   2   1  11       95.24      106.31      4.87 o 
   3   1  11        0.15        0.14      1.56 o 
   4   1  11       64.60       61.70      4.30 o 
   5   1  11       21.06       20.35      2.95 o 
   6   1  11       64.57       79.29      5.13 o 
 -11   2  11       34.79       30.96      3.57 o 
 -10   2  11       47.58       47.81      4.99 o 
  -9   2  11      102.10       87.39      5.43 o 
  -8   2  11        0.03        3.05      1.31 o 
  -7   2  11      204.41      203.09      5.94 o 
  -6   2  11      285.84      295.87      6.94 o 
  -5   2  11       23.09       25.09      3.76 o 
  -4   2  11       27.24       23.22      2.72 o 
  -3   2  11        6.81        5.85      2.66 o 
  -2   2  11      445.50      470.52     13.08 o 
  -1   2  11      366.93      381.28      8.06 o 
   0   2  11      100.29      120.23      4.67 o 
   1   2  11       32.37       21.45      3.01 o 
   2   2  11       51.01       46.99      3.59 o 
   3   2  11      323.95      308.45      8.84 o 
   4   2  11       90.57       84.40      4.86 o 
   5   2  11        0.69        1.05      1.62 o 
   6   2  11        1.79       -1.70      1.70 o 
   7   2  11       95.63      134.97     13.00 o 
 -11   3  11       12.43       20.55      4.62 o 
 -10   3  11        0.98        1.21      1.65 o 
  -9   3  11       29.74       27.05      4.25 o 
  -8   3  11      320.48      325.05      7.80 o 
  -7   3  11      102.98       93.43      4.43 o 
  -6   3  11        3.22        2.33      1.27 o 
  -5   3  11      121.32      124.30      5.50 o 
  -4   3  11      290.13      273.38     14.16 o 
  -3   3  11      375.02      353.58      8.43 o 
  -2   3  11        3.26        3.45      1.64 o 
  -1   3  11      233.83      234.07      5.22 o 
   0   3  11      190.72      205.72      5.73 o 
   1   3  11      333.22      341.33      8.64 o 
   2   3  11       75.65       71.30      4.78 o 
   3   3  11        1.65       -0.68      2.10 o 
   4   3  11       29.98       29.81      3.60 o 
   5   3  11      121.30      121.35     11.35 o 
 -10   4  11       38.81       45.83      4.27 o 
  -9   4  11       48.77       47.23      4.34 o 
  -8   4  11        7.42       10.08      2.07 o 
  -7   4  11       60.68       68.77      6.44 o 
  -6   4  11      136.02      144.90      6.15 o 
  -5   4  11      285.56      303.18      8.39 o 
  -4   4  11       72.68       73.71     10.42 o 
  -3   4  11      314.22      315.80     13.18 o 
  -2   4  11       44.28       66.17      7.55 o 
  -1   4  11      284.62      326.49      9.00 o 
   0   4  11       22.62       32.10      3.51 o 
   1   4  11       10.82        7.06      2.76 o 
   2   4  11      112.54      100.20      7.04 o 
   3   4  11      101.45       84.53      6.75 o 
   4   4  11       45.29       50.74      5.73 o 
   5   4  11        0.99        0.85      2.22 o 
 -10   5  11        0.01        2.05      3.01 o 
  -9   5  11        3.37        5.48      2.14 o 
  -8   5  11        0.80       -1.19      1.39 o 
  -7   5  11       14.44       10.02      2.34 o 
  -6   5  11       21.97       20.56      5.02 o 
  -5   5  11        0.57        1.25      2.19 o 
  -4   5  11       22.66       28.10      4.27 o 
  -3   5  11       13.99       20.02      3.31 o 
  -2   5  11       37.65       32.32      3.46 o 
  -1   5  11       20.35       20.62      3.10 o 
   0   5  11       34.90       26.34      3.21 o 
   1   5  11      105.11       80.40      6.47 o 
   2   5  11       32.60       31.09      8.27 o 
   3   5  11        0.85        1.41      1.89 o 
   4   5  11        2.76       -0.01      2.10 o 
   5   5  11       33.30       38.13      5.48 o 
  -9   6  11        0.95       -1.47      4.17 o 
  -8   6  11        0.82        3.63      2.19 o 
  -7   6  11       12.51        8.80      2.27 o 
  -6   6  11        6.17        4.94      1.87 o 
  -5   6  11       35.35       41.84      5.05 o 
  -4   6  11       30.67       26.73      4.31 o 
  -3   6  11       13.88        5.88      2.09 o 
  -2   6  11       44.24       36.31      3.68 o 
  -1   6  11        0.45        0.42      1.24 o 
   0   6  11        5.67        6.67      1.98 o 
   1   6  11        4.40        3.00      2.35 o 
   2   6  11        9.84       13.38      3.27 o 
   3   6  11        0.05       -0.48      2.29 o 
   4   6  11        0.07        3.24      3.00 o 
  -9   7  11        0.92        3.82      3.26 o 
  -8   7  11       68.60       59.02      5.06 o 
  -7   7  11       11.93       11.71      2.41 o 
  -6   7  11        8.32        9.39      2.91 o 
  -5   7  11        4.40       -1.31      2.21 o 
  -4   7  11      127.46      126.23      5.84 o 
  -3   7  11       89.00       88.96      5.46 o 
  -2   7  11       74.76       80.68      4.87 o 
  -1   7  11       21.29       25.95      2.76 o 
   0   7  11      130.85      140.57      5.29 o 
   1   7  11       19.72       21.14      3.14 o 
   2   7  11       41.56       53.94      5.92 o 
   3   7  11        0.96        0.96      2.30 o 
   4   7  11       20.09       20.24      4.51 o 
  -8   8  11        0.25       -2.09      2.09 o 
  -7   8  11       72.06       82.72      5.97 o 
  -6   8  11       95.77      105.92      8.05 o 
  -5   8  11        1.84        0.70      2.29 o 
  -4   8  11       66.30       69.56      5.10 o 
  -3   8  11       15.65       10.31      2.38 o 
  -2   8  11      204.69      203.23      6.32 o 
  -1   8  11      182.07      177.02      7.77 o 
   0   8  11       10.14       10.00      1.96 o 
   1   8  11        2.59        4.02      1.74 o 
   2   8  11       70.24       78.45      5.67 o 
   3   8  11       58.09       54.40      6.16 o 
  -8   9  11       38.52       40.48      8.10 o 
  -7   9  11       17.14       25.11      6.08 o 
  -6   9  11        2.57        7.96      2.91 o 
  -5   9  11       48.81       56.57     16.54 o 
  -4   9  11       69.71       74.99      5.43 o 
  -3   9  11       51.05       53.19      4.68 o 
  -2   9  11       10.43       11.34      2.04 o 
  -1   9  11        1.14        3.72      1.99 o 
   0   9  11       44.66       42.87      3.94 o 
   1   9  11      108.97      116.99      7.47 o 
   2   9  11       27.47       28.22      4.42 o 
  -6  10  11       65.64       72.20      9.60 o 
  -5  10  11       25.21       35.87      6.91 o 
  -4  10  11        0.30       -1.25      1.88 o 
  -3  10  11       37.21       38.46      5.09 o 
  -2  10  11        1.34       -1.38      1.54 o 
  -1  10  11       44.79       47.32      3.86 o 
   0  10  11       35.85       31.19      6.77 o 
   1  10  11        0.97       -1.32      2.03 o 
  -4  11  11       13.14       14.16      5.83 o 
  -3  11  11        0.14       -1.75      2.24 o 
  -2  11  11        6.05        5.88      2.77 o 
  -1  11  11        3.87        3.05      3.73 o 
 -10   0  12       30.68       33.95      4.42 o 
  -9   0  12      121.58      137.03      7.34 o 
  -8   0  12       39.96       43.06      7.09 o 
  -7   0  12      157.14      146.15      7.48 o 
  -6   0  12      219.90      215.89      8.66 o 
  -5   0  12      127.83      141.26      6.85 o 
  -4   0  12      281.25      259.93     13.11 o 
  -3   0  12      103.80       98.33      9.24 o 
  -2   0  12       80.24       84.82      4.86 o 
  -1   0  12      251.41      276.39      8.26 o 
   0   0  12      308.67      356.41      9.02 o 
   1   0  12       52.89       57.85     13.07 o 
   2   0  12        7.16       15.80      3.53 o 
   3   0  12      126.37      161.07     16.23 o 
   4   0  12      126.88      154.21      8.38 o 
   5   0  12      106.34      139.78     12.36 o 
 -10   1  12        7.67       12.02      2.48 o 
  -9   1  12       13.15       12.40      1.79 o 
  -8   1  12      116.69      109.67      5.04 o 
  -7   1  12      320.98      342.14     10.86 o 
  -6   1  12       17.70       24.93      3.91 o 
  -5   1  12       10.00       13.65      3.63 o 
  -4   1  12       72.02       49.74      5.06 o 
  -3   1  12       83.10       60.21      5.46 o 
  -2   1  12      153.85      132.96      4.30 o 
  -1   1  12        4.06        1.05      1.29 o 
   0   1  12       50.87       44.72      3.18 o 
   1   1  12      162.37      185.08      6.31 o 
   2   1  12      147.19      158.98      5.61 o 
   3   1  12       26.45       29.33      3.17 o 
   4   1  12        8.48        5.02      2.35 o 
   5   1  12       28.57       29.58      4.75 o 
 -11   2  12        3.98        0.58      2.46 o 
 -10   2  12       14.34       12.24      2.99 o 
  -9   2  12       10.73        9.26      2.24 o 
  -8   2  12        6.41       10.07      1.95 o 
  -7   2  12        1.53        0.83      1.56 o 
  -6   2  12      158.13      162.38      5.29 o 
  -5   2  12      209.24      208.28      6.86 o 
  -4   2  12       10.84       11.36      2.08 o 
  -3   2  12       11.20        3.67      2.33 o 
  -2   2  12       45.79       50.94      3.25 o 
  -1   2  12       36.15       43.57      3.07 o 
   0   2  12       27.58       23.99      2.75 o 
   1   2  12        5.79        8.42      2.26 o 
   2   2  12        7.69        4.92      2.09 o 
   3   2  12       39.05       44.20      4.23 o 
   4   2  12        0.16       -0.70      1.98 o 
   5   2  12        4.91        2.90      4.23 o 
 -10   3  12        0.34       -2.27      2.27 o 
  -9   3  12        0.01        2.49      1.51 o 
  -8   3  12        0.16        1.47      1.12 o 
  -7   3  12        1.86       -0.36      1.17 o 
  -6   3  12       46.22       53.05      3.65 o 
  -5   3  12       12.22       12.60      2.23 o 
  -4   3  12        6.18        3.35      2.31 o 
  -3   3  12        0.66       -2.02      2.02 o 
  -2   3  12       11.11        7.90      2.43 o 
  -1   3  12        0.01        0.16      1.62 o 
   0   3  12       18.78       20.01      2.97 o 
   1   3  12        3.41        6.32      2.51 o 
   2   3  12        3.15        4.65      2.40 o 
   3   3  12        1.19        2.24      2.13 o 
   4   3  12        2.18        2.76      2.58 o 
  -9   4  12       33.31       31.70      3.42 o 
  -8   4  12       41.38       47.98      4.35 o 
  -7   4  12        1.85       -0.14      1.46 o 
  -6   4  12      176.18      203.12     14.31 o 
  -5   4  12       43.48       43.25      9.90 o 
  -4   4  12        0.17        1.21      2.39 o 
  -3   4  12        0.12       -0.58      3.46 o 
  -2   4  12       35.45       34.38      4.72 o 
  -1   4  12      110.76      121.66      7.00 o 
   0   4  12       18.33       21.03      3.09 o 
   1   4  12        3.95        9.22      2.66 o 
   2   4  12        5.69       11.15      2.86 o 
   3   4  12       86.84      105.41      7.74 o 
   4   4  12        2.25        4.39      5.48 o 
  -9   5  12        0.43       -1.51      2.83 o 
  -8   5  12       22.55       17.07      2.63 o 
  -7   5  12      212.53      227.82      8.64 o 
  -6   5  12       10.58        8.90      3.10 o 
  -5   5  12        6.99        4.73      2.27 o 
  -4   5  12       77.41       65.71      6.11 o 
  -3   5  12      280.59      290.69      8.32 o 
  -2   5  12      214.14      226.57      8.11 o 
  -1   5  12        1.09        3.03      2.60 o 
   0   5  12       47.97       60.47      4.77 o 
   1   5  12      120.73      137.68      7.89 o 
   2   5  12       71.81       84.81      7.10 o 
   3   5  12       23.63       27.64      4.44 o 
  -9   6  12       70.65       97.09     11.03 o 
  -8   6  12       10.04       13.15      3.91 o 
  -7   6  12        7.30       10.99      3.76 o 
  -6   6  12       11.74       14.78      5.50 o 
  -5   6  12      197.98      211.54      9.55 o 
  -4   6  12      138.60      157.84      8.10 o 
  -3   6  12       12.22       13.54      2.43 o 
  -2   6  12       72.92       69.07      5.06 o 
  -1   6  12      107.36      115.08      6.23 o 
   0   6  12      201.20      212.91      7.52 o 
   1   6  12        3.39        3.67      2.41 o 
   2   6  12        1.22       -0.73      1.99 o 
   3   6  12       87.85      114.07     11.53 o 
  -8   7  12       28.90       43.97      7.63 o 
  -7   7  12       10.82       11.52      3.23 o 
  -6   7  12       20.08       24.39      4.14 o 
  -5   7  12        1.28       -1.80      1.87 o 
  -4   7  12       60.32       66.12      6.47 o 
  -3   7  12       55.50       55.22      4.69 o 
  -2   7  12       27.92       22.81      3.19 o 
  -1   7  12       41.38       30.61      3.68 o 
   0   7  12        2.83        0.93      1.73 o 
   1   7  12       49.77       69.11      5.35 o 
   2   7  12       42.33       37.40      4.03 o 
  -6   8  12       11.09       15.63      3.63 o 
  -5   8  12       27.36       37.63      5.04 o 
  -4   8  12        5.06        4.55      2.52 o 
  -3   8  12       16.91       13.35      1.96 o 
  -2   8  12        0.32        2.16      1.80 o 
  -1   8  12        6.03        6.92      2.45 o 
   0   8  12        0.32       -0.20      2.11 o 
   1   8  12        7.22        8.79      3.76 o 
   2   8  12        1.08        3.54      2.60 o 
  -4   9  12        8.30        9.42      3.82 o 
  -3   9  12        0.98        2.40      1.92 o 
  -2   9  12        0.45        1.06      1.59 o 
  -1   9  12        0.00       -1.67      1.67 o 
   1   9  12        6.04        8.02      2.82 o 
  -9   1  13        2.61        7.75      1.93 o 
  -8   1  13        8.26        7.47      1.52 o 
  -7   1  13       31.72       29.22      2.75 o 
  -6   1  13       43.36       48.55      4.10 o 
  -5   1  13        3.10        7.68      2.61 o 
  -4   1  13        0.22        1.09      2.41 o 
  -3   1  13       44.47       33.39      4.81 o 
  -2   1  13       21.16       26.53      3.64 o 
  -1   1  13       11.04       16.11      2.06 o 
   0   1  13       14.23       20.41      3.94 o 
   1   1  13        5.15        4.99      1.76 o 
   2   1  13      130.85      151.99      6.63 o 
   3   1  13        4.66        2.11      1.96 o 
   4   1  13        0.05       -2.18      3.32 o 
 -10   2  13        7.53        2.07      3.40 o 
  -9   2  13       33.72       28.10      3.16 o 
  -8   2  13       97.46      101.37      5.13 o 
  -7   2  13        1.02       -1.67      1.67 o 
  -6   2  13       88.99      102.92      5.41 o 
  -5   2  13       79.85       75.01      7.54 o 
  -4   2  13      113.50      121.51      7.09 o 
  -3   2  13       20.01       23.11      3.15 o 
  -2   2  13        0.16        2.27      1.54 o 
  -1   2  13      104.05      115.34      5.13 o 
   0   2  13       72.18       74.88      4.52 o 
   1   2  13      123.72      152.30      7.17 o 
   2   2  13        8.79        4.82      2.15 o 
   3   2  13        2.49       -1.71      1.71 o 
  -9   3  13       35.88       50.46      5.39 o 
  -8   3  13       67.05       71.61      5.26 o 
  -7   3  13       97.76      104.58      6.63 o 
  -6   3  13      119.94      109.97      6.98 o 
  -5   3  13        7.85       14.85      8.14 o 
  -4   3  13        6.78        6.64      4.31 o 
  -3   3  13      152.68      151.76     11.37 o 
  -2   3  13      123.03      146.08      7.81 o 
  -1   3  13       94.50      114.35      7.76 o 
   0   3  13       17.75        9.49      2.37 o 
   1   3  13       70.76       68.79      6.51 o 
   2   3  13       55.91       59.93      6.24 o 
   3   3  13       57.60       65.62      9.40 o 
  -9   4  13       10.97       12.61      4.23 o 
  -8   4  13       15.80       10.56      5.01 o 
  -7   4  13       10.46       11.78      2.45 o 
  -6   4  13        5.11        1.07      7.23 o 
  -5   4  13      113.31      121.77      8.97 o 
  -4   4  13      131.90      139.56     12.19 o 
  -3   4  13       32.54       37.63      7.55 o 
  -2   4  13        0.02        0.74      2.06 o 
  -1   4  13       66.54       55.86      5.80 o 
   0   4  13       76.16       91.95      5.86 o 
   1   4  13       69.18       80.05      6.99 o 
   2   4  13        0.77        2.33      2.72 o 
  -7   5  13        1.57        2.68      3.36 o 
  -6   5  13       38.24       42.89      4.73 o 
  -5   5  13        5.30        7.74      2.79 o 
  -4   5  13        2.87       -1.27      3.12 o 
  -3   5  13        1.82       -3.04      3.04 o 
  -2   5  13       24.39       28.32      3.52 o 
  -1   5  13        6.04        9.85      3.13 o 
   0   5  13        5.19       10.02      2.28 o 
   1   5  13        0.05        1.59      2.16 o 
   2   5  13       44.05       38.91      7.02 o 
  -7   6  13        1.74       -0.66      4.04 o 
  -6   6  13        0.42       -2.05      2.05 o 
  -5   6  13        9.16       11.38      3.02 o 
  -4   6  13        2.24        2.64      5.56 o 
  -3   6  13        0.39        2.16      3.16 o 
  -2   6  13        3.21        3.68      2.01 o 
  -1   6  13       10.88       15.29      2.93 o 
   0   6  13        1.49        2.77      2.96 o 
   1   6  13       20.12       22.92      5.06 o 
   2   6  13        4.95       10.09      3.65 o 
  -6   7  13       45.58       67.42      9.84 o 
  -5   7  13        2.46        1.33      3.12 o 
  -4   7  13        2.02        2.43      2.24 o 
  -3   7  13       28.62       27.51      4.75 o 
  -2   7  13       48.45       60.01      5.16 o 
  -1   7  13       14.23       13.85      4.06 o 
   0   7  13        0.38       -0.61      2.57 o 
   1   7  13        7.57        7.55      3.57 o 
  -4   8  13       21.61       29.78      6.77 o 
  -2   8  13        2.59        3.10      2.90 o 
  -8   0  14       68.04       71.46     12.89 o 
  -7   0  14       28.51       36.17      6.33 o 
  -6   0  14        3.43        7.52      3.65 o 
  -5   0  14       84.54       95.93     10.23 o 
  -4   0  14      104.68      113.65     10.84 o 
  -3   0  14       82.47       87.12      8.99 o 
  -2   0  14       22.13       17.95      4.67 o 
  -1   0  14        0.42        4.34      2.47 o 
   0   0  14      265.53      329.00     11.82 o 
   1   0  14       14.90       20.10      7.81 o 
   2   0  14       31.82       23.86      6.36 o 
  -8   1  14        1.66       -2.32      2.32 o 
  -7   1  14       63.18       53.11      5.47 o 
  -6   1  14       89.23       88.58      8.34 o 
  -5   1  14       70.64       81.74      6.83 o 
  -4   1  14        0.43        0.14      2.30 o 
  -3   1  14       21.66       29.71      4.06 o 
  -2   1  14       87.61      104.96      6.48 o 
  -1   1  14       55.38       68.25      4.53 o 
   0   1  14       29.74       35.83      3.92 o 
   1   1  14        3.49        3.08      2.19 o 
   2   1  14       34.73       45.62      5.34 o 
  -8   2  14        4.19       -0.39      2.18 o 
  -7   2  14       11.11       16.23      2.19 o 
  -6   2  14        0.82        4.48      3.50 o 
  -5   2  14        5.49        6.47      2.79 o 
  -4   2  14       50.32       44.11      5.23 o 
  -3   2  14       37.43       43.45      5.36 o 
  -2   2  14        1.11        2.54      6.00 o 
  -1   2  14        3.58        3.38      2.53 o 
   0   2  14        0.39       -1.45      1.81 o 
   1   2  14       30.68       18.18      3.77 o 
  -7   3  14        0.40       -0.14      1.91 o 
  -6   3  14        0.27        1.24      3.73 o 
  -5   3  14        0.36       -3.32      3.40 o 
  -4   3  14        1.03        3.95      4.29 o 
  -3   3  14        8.39       19.70      5.56 o 
  -2   3  14        1.76        3.34      2.48 o 
  -1   3  14        0.10        0.19      5.36 o 
   0   3  14        1.20        6.39      3.95 o 
   1   3  14        4.13        1.02      2.82 o 
  -7   4  14       19.62       24.14      3.98 o 
  -5   4  14       20.46       21.10      5.92 o 
  -4   4  14       37.37       30.80      7.16 o 
  -3   4  14       38.29       48.15      6.72 o 
  -2   4  14       13.03       20.74      4.04 o 
  -1   4  14        1.42        4.08      3.28 o 
   1   4  14       16.38       15.87      4.62 o 
  -6   5  14       37.59       37.99      5.83 o 
  -1   6  14        5.08        7.47      3.35 o 
  -6   1  15        4.37        6.00      3.57 o 
  -5   1  15       29.63       38.88      7.11 o 
  -4   1  15       10.35       13.58      2.93 o 
  -3   1  15        0.84        2.74      1.80 o 
  -2   1  15       37.38       45.31      4.47 o 
  -1   1  15       20.22       24.06      6.06 o 
   0   1  15        2.12        3.46      4.12 o 
                                                 
